# Supplementary material for: IRX3 Overexpression Enhances Ucp1 Expression In Vivo
Source: Front Endocrinol (Lausanne). 2021 Mar 10;12:634191. doi: 10.3389/fendo.2021.634191 (PMC7988233; doi:10.3389/fendo.2021.634191)
Supplement: Supplementary Table 1 — Mouse and human qPCR primers sequences. [file Table_1.xlsx]

## Sheet: mouse primers
No.	Primer	Sequence
1	Ucp1 Forward	AGGCTTCCAGTACCATTAGGT
2	Ucp1 Reverse	CTGAGTGAGGCAAAGCTGATTT
3	Pgc1a Forward	AGCCGTGACACTGACAACGAG
4	Pgc1a Reverse	GCTGCATGGTTCTGAGTGCTAAG
5	Prdm16 Forward	CCACCAGCGAGGACTTCAC
6	Prdm16 Reverse	GGAGGACTCTCGTAGCTCGAA
7	Dio2 Forward	AATTATGCCTCGGAGAAGACCG
8	Dio2 Reverse	GGCAGTTGCCTAGTGAAAGGT
9	Cidea Forward	TGCTCTTCTGTATCGCCCAGT
10	Cidea Reverse	GCCGTGTTAAGGAATCTGCTG
11	Cox7a1 Forward	CAGCGTCATGGTCAGTCTGT
12	Cox7a1 Reverse	AGAAAACCGTGTGGCAGAGA
13	Cox8b Forward	GAACCATGAAGCCAACGACT
14	Cox8b Reverse	GCGAAGTTCACAGTGGTTCC
15	hIRX3 Forward	AAAAGTTACTCAAGACAGCTTTCCA
16	hIRX3 Reverse	GGATGAGGAGAGAGCCGATA
17	36B4 Forward	GAAACTGCTGCCTCACATCCG
18	36B4 Reverse	GCTGGCACAGTGACCTCACACG

## Sheet: human primers
No.	Primer	Sequence
1	m IRX3 Forwad	GGCAATGCTTATGGGAGCGA
2	m IRX3 Reverse	CGCTGTCTAAGTTTTCCAAATCG
