# Supplementary material for: IRX3 Overexpression Enhances Ucp1 Expression In Vivo
Source: Front Endocrinol (Lausanne). 2021 Mar 10;12:634191. doi: 10.3389/fendo.2021.634191 (PMC7988233; doi:10.3389/fendo.2021.634191)
Supplement: Supplementary Table 3 — All up regulated genes in RNA-sequencing analysis Figure 5 . [file Table_3.xlsx]

## Sheet: Sheet1
AccID	log2FC	Pvalue	FDR	Style	KI1	KI2	KI3	CTRL1	CTRL2	CTRL3	Location	Strand	IsoLength	type_of_gene	KeggID	Description
1500009L16Rik	-1.12404	0.00406224	0.0145812	down	25	10	14	49	43	39	chr10:83722662-83762762	+	1367	protein-coding	mmu:69784	Overexpressed in colon carcinoma 1 protein homolog
1500015O10Rik	-1.15653	1.6616e-12	2.13584e-11	down	117	88	84	235	277	290	chr1:43730602-43742564	+	888	protein-coding	mmu:78896	Augurin
2610528A11Rik	1.19685	0.001344	0.00547456	up	47	35	29	18	24	18	chr14:37102140-37110101	-	756	protein-coding	mmu:70045	RIKEN cDNA 2610528A11 gene
3110039M20Rik	-2.93671	0.00473606	0.0167108	down	0	0	4	15	6	19	chr12:49389652-49407346	+	854	ncRNA	mmu:67293	Protein 3110039M20Rik
4631405J19Rik	2.09277	6.75791e-17	1.1856e-15	up	125	114	101	35	39	26	chr2:93029348-93033445	+	1231	ncRNA	mmu:433456	RIKEN cDNA 4631405J19
4930481A15Rik	1.62967	1.46294e-08	1.32302e-07	up	114	64	59	36	24	34	chr19:5406815-5422847	+	2165	ncRNA	mmu:74931	MCG1045479, isoform CRA_b
4930570G19Rik	-1.09986	0.0083251	0.0272912	down	20	12	14	44	52	26	chr3:156546753-156561746	-	3124	ncRNA	mmu:329782	RIKEN cDNA 4930570G19 gene
4931440P22Rik	1.97473	0.00131587	0.00537945	up	30	15	13	7	2	9	chr3:65527483-65529414	-	1861	ncRNA	mmu:71004	Putative uncharacterized protein
6030408B16Rik	3.12879	7.56083e-23	1.82618e-21	up	111	81	101	16	12	14	chr15:101293212-101297426	+	1967	ncRNA	mmu:77717	Putative uncharacterized protein
6430571L13Rik	1.3962	6.05697e-26	1.67892e-24	up	488	384	431	171	237	212	chr9:107340640-107349683	+	2552	protein-coding	mmu:235599	6430571L13Rik protein
8430408G22Rik	3.67097	3.20118e-21	7.08121e-20	up	118	71	70	8	13	4	chr6:116650684-116652847	+	1317	protein-coding	mmu:213393	Protein DEPP
9530053A07Rik	-2.26926	0.00136144	0.0055356	down	1	6	3	17	27	18	chr7:28129466-28164811	+	7922	protein-coding	mmu:319482	9530053A07Rik protein
9630013D21Rik	1.4087	1.23527e-13	1.71654e-12	up	238	171	187	115	101	64	chr4:109652427-109657507	-	1244	unknown	mmu:319743	Putative uncharacterized protein
9930111J21Rik1	-1.17413	0.00435713	0.0155125	down	11	15	18	53	35	39	chr11:48946150-48979381	-	3863	protein-coding	mmu:667214	Protein 9930111J21Rik1
A2m	2.60243	1.21444e-14	1.81041e-13	up	81	66	62	13	16	14	chr6:121636166-121679238	+	4671	protein-coding	mmu:11287	Alpha-2-macroglobulin
A530064D06Rik	-1.68935	0.00588408	0.0201528	down	5	3	8	16	24	25	chr17:48151896-48167257	-	1900	protein-coding	mmu:328830	Uncharacterized protein
A630001G21Rik	-1.34509	0.00718228	0.0239947	down	16	8	5	33	21	36	chr1:85717083-85736656	-	1936	protein-coding	mmu:319997	Protein A630001G21Rik
A730020M07Rik	-1.25185	3.4068e-21	7.51498e-20	down	167	112	125	419	373	406	chr3:121634936-121646453	-	2373	ncRNA	mmu:100503044	RIKEN cDNA A730020M07, isoform CRA_a
AB124611	-1.35238	0.000955714	0.0040492	down	21	13	8	49	34	49	chr9:21526157-21545331	+	1307	protein-coding	mmu:382062	Protein AB124611
AI662270	-1.11986	0.000337236	0.00157596	down	24	28	22	75	61	67	chr11:83223576-83226584	+	1408	ncRNA	mmu:100043636	expressed sequence AI662270
Aadac	-1.04907	1.50822e-08	1.36162e-07	down	82	71	83	186	201	227	chr3:60031788-60040157	+	1294	protein-coding	mmu:67758	Arylacetamide deacetylase
Aatk	1.02351	2.32601e-05	0.000135372	up	109	75	67	55	47	51	chr11:120007311-120047181	-	6558	protein-coding	mmu:11302	Serine/threonine-protein kinase LMTK1
Abcb1a	-1.574	0.00178183	0.00704514	down	4	9	14	38	39	27	chr5:8567091-8748570	+	5120	protein-coding	mmu:18671	Multidrug resistance protein 1A
Abcc3	-1.04925	1.1439e-06	8.19325e-06	down	66	61	47	127	156	167	chr11:94343295-94393018	-	5045	protein-coding	mmu:76408	Canalicular multispecific organic anion transporter 2
Acaa1b	1.04313	1.07305e-91	2.35058e-89	up	7374	6006	5708	3777	4082	3724	chr9:119148043-119157093	-	1669	protein-coding	mmu:235674	Putative uncharacterized protein
Acaa2	1.17718	2.87718e-180	4.53789e-177	up	13336	10441	10892	6383	6207	6609	chr18:74779212-74806207	+	1500	protein-coding	mmu:52538	Putative uncharacterized protein
Acacb	1.01668	1.27452e-142	9.13713e-140	up	17332	13864	13288	9251	9350	8883	chr5:114146321-114250761	+	9065	protein-coding	mmu:100705	Acetyl-CoA carboxylase 2
Acer2	1.29506	4.0736e-113	1.56704e-110	up	3179	2527	2687	1481	1393	1414	chr4:86874340-86932490	+	4233	protein-coding	mmu:230379	Alkaline ceramidase 2
Acsf2	1.03459	5.35763e-64	5.55925e-62	up	2668	2181	1930	1377	1420	1334	chr11:94557102-94601890	-	3069	protein-coding	mmu:264895	Acyl-CoA synthetase family member 2, mitochondrial
Adam22	-2.05407	0.000221419	0.00106959	down	5	3	10	38	22	35	chr5:8072347-8368270	-	9260	protein-coding	mmu:11496	Adam22 protein
Adamtsl2	-1.09131	0.0111746	0.0351507	down	21	9	11	39	39	29	chr2:27079340-27108613	+	3242	protein-coding	mmu:77794	ADAMTS-like 2
Adck3	1.57583	2.14456e-95	5.54491e-93	up	1521	1192	1203	602	534	507	chr1:180165238-180196020	-	4026	protein-coding	mmu:67426	Chaperone activity of bc1 complex-like, mitochondrial
Adgre1	-1.3432	2.90157e-28	8.76697e-27	down	282	169	247	705	677	826	chr17:57358651-57483529	+	3245	protein-coding
Adgrl3	1.47529	4.82469e-06	3.12633e-05	up	71	54	43	21	22	32	chr5:81019560-81827825	+	13947	protein-coding
Adgrl4	1.11512	1.5492e-08	1.39463e-07	up	167	116	110	69	77	79	chr3:151437882-151545081	+	4106	protein-coding
Adm2	1.83156	6.02001e-06	3.84248e-05	up	43	36	32	13	12	14	chr15:89322720-89324731	+	1298	protein-coding	mmu:223780	ADM2
Adora1	1.37588	1.01561e-48	6.53807e-47	up	1040	748	855	421	464	386	chr1:134199215-134235457	-	5819	protein-coding	mmu:11539	Adenosine receptor A1
Adra1a	1.15705	9.58843e-18	1.75439e-16	up	332	262	279	161	169	160	chr14:66635013-66771240	+	14705	protein-coding	mmu:11549	Alpha-1A adrenergic receptor
Adra1b	-1.05558	0.00198072	0.00773839	down	22	18	21	52	53	54	chr11:43774605-43901245	-	3727	protein-coding	mmu:11548	Alpha-1B adrenergic receptor
Adra2a	1.02103	0.000639812	0.00282269	up	73	41	62	44	31	33	chr19:54045182-54048982	+	3801	protein-coding	mmu:11551	Alpha-2A adrenergic receptor
Adrb1	1.20319	3.628e-09	3.48059e-08	up	177	125	111	60	84	78	chr19:56722372-56724862	+	2491	protein-coding	mmu:11554	Beta-1 adrenergic receptor
Aff2	-1.18227	2.70937e-09	2.64105e-08	down	96	64	44	205	176	190	chrX:69360331-69872054	+	9703	protein-coding	mmu:14266	AF4/FMR2 family member 2
Ak3l2-ps	1.32748	2.43988e-05	0.000141373	up	64	48	56	35	20	29	chr2:72633874-72635479	+	1606	pseudo		adenylate kinase 3-like 2, pseudogene
Ak4	1.74734	1.45449e-121	7.16883e-119	up	2395	2125	2110	786	861	838	chr4:101418847-101467771	+	5136	protein-coding	mmu:11639	Adenylate kinase 4, mitochondrial
Ak5	-1.06063	8.41544e-11	9.5902e-10	down	110	90	79	231	243	252	chr3:152462815-152668380	-	3349	protein-coding	mmu:229949	Adenylate kinase isoenzyme 5
Akap5	-1.79971	0.00270967	0.0101634	down	9	7	3	47	18	17	chr12:76324401-76334517	+	7678	protein-coding	mmu:238276	A-kinase anchor protein 5
Akr1c18	-1.66087	0.00326522	0.0120143	down	6	7	6	28	16	32	chr13:4132615-4150651	-	1172	protein-coding	mmu:105349	Aldo-keto reductase family 1, member C18, isoform CRA_a
Aldh1a2	-1.30728	2.8055e-11	3.32694e-10	down	64	55	54	182	182	172	chr9:71215789-71296243	+	2264	protein-coding	mmu:19378	Retinal dehydrogenase 2
Aldh1a3	-1.06244	4.74071e-32	1.73885e-30	down	442	337	285	926	882	956	chr7:66390892-66427477	-	3401	protein-coding	mmu:56847	Aldehyde dehydrogenase family 1 member A3
Aldh3b3	1.18997	0.0137951	0.0419464	up	32	16	19	10	14	12	chr19:3958732-3972419	+	1999	protein-coding
Aldoart1	1.546	0.002407	0.00914632	up	25	23	24	4	13	14	chr4:72850583-72852634	-	2052	protein-coding	mmu:353204	Fructose-bisphosphate aldolase
Aldoc	1.23271	4.57898e-07	3.4588e-06	up	106	79	72	43	45	48	chr11:78323073-78327781	+	2723	protein-coding	mmu:11676	Fructose-bisphosphate aldolase C
Alox5	-4.13371	4.11068e-05	0.000229744	down	0	2	1	12	21	34	chr6:116410071-116461178	-	2827	protein-coding	mmu:11689	Arachidonate 5-lipoxygenase, isoform CRA_a
Alox5ap	-1.19472	0.00615898	0.0209986	down	88	32	97	211	176	233	chr5:149265004-149288153	+	1014	protein-coding	mmu:11690	Arachidonate 5-lipoxygenase-activating protein
Ankrd37	1.23767	7.45152e-07	5.47649e-06	up	91	81	93	53	38	51	chr8:45996902-46000823	-	1641	protein-coding	mmu:654824	Ankyrin repeat domain-containing protein 37
Anxa8	-1.03087	0.000991196	0.00418558	down	27	25	23	57	70	65	chr14:34085979-34100571	+	1882	protein-coding	mmu:11752	Annexin A8
Aoah	-1.88936	8.64457e-08	7.09746e-07	down	19	11	15	58	76	73	chr13:20794103-21036617	+	2923	protein-coding	mmu:27052	Acyloxyacyl hydrolase
Apln	1.79536	2.36203e-69	2.8879e-67	up	826	659	735	290	256	257	chrX:48025146-48034852	-	3148	protein-coding	mmu:30878	Apelin
Aplnr	1.73703	0.0020936	0.0080909	up	19	14	25	6	9	7	chr2:85136360-85139923	+	3564	protein-coding	mmu:23796	Putative uncharacterized protein
Apoc3	1.5357	0.000104477	0.00053815	up	42	41	28	20	14	14	chr9:46233050-46235636	-	631	protein-coding	mmu:11814	Apolipoprotein C-III
Arhgap20	-1.02541	3.12453e-16	5.20932e-15	down	250	154	150	493	466	435	chr9:51765352-51853059	+	6364	protein-coding	mmu:244867	Rho GTPase-activating protein 20
Arhgap9	-1.15136	0.000245175	0.00117409	down	34	21	20	59	65	82	chr10:127321956-127329946	+	2415	protein-coding	mmu:216445	ArhGAP9
Arl11	-1.56752	9.47691e-05	0.000492487	down	20	10	9	46	43	53	chr14:61306288-61311937	+	2983	protein-coding	mmu:219144	ADP-ribosylation factor-like protein 11
Arnt2	-1.30189	1.58255e-13	2.18057e-12	down	123	125	63	330	300	327	chr7:84246274-84410188	-	6256	protein-coding	mmu:11864	Aryl hydrocarbon receptor nuclear translocator 2
Arsi	-1.0959	1.98752e-05	0.000116967	down	43	31	42	104	87	120	chr18:60912240-60919506	+	3627	protein-coding	mmu:545260	Arylsulfatase I
Arx	-1.68921	0.00166083	0.00661982	down	9	6	5	31	24	25	chrX:93286507-93298357	+	2870	protein-coding	mmu:11878	Homeobox protein ARX
Aspg	2.70097	2.11295e-24	5.47216e-23	up	131	125	106	25	23	22	chr12:112106683-112127573	+	3206	protein-coding	mmu:104816	60 kDa lysophospholipase
Ass1	-1.06119	1.13422e-27	3.35628e-26	down	374	248	252	792	702	771	chr2:31470270-31520670	+	1631	protein-coding	mmu:11898	Argininosuccinate synthase
Atg9b	1.0553	0.00374613	0.0135794	up	40	35	39	24	28	17	chr5:24384181-24392143	-	3902	protein-coding	mmu:213948	Autophagy-related protein 9B
Atp1b1	-1.32921	3.5549e-20	7.37736e-19	down	153	108	89	374	372	344	chr1:164437099-164458355	-	2590	protein-coding	mmu:11931	Sodium/potassium-transporting ATPase subunit beta-1
Atp2a1	2.67105	6.77647e-08	5.64897e-07	up	29	49	40	14	5	5	chr7:126445860-126463103	-	3440	protein-coding	mmu:11937	Sarcoplasmic/endoplasmic reticulum calcium ATPase 1
Atp5k-ps2	1.35956	0.00102785	0.00432378	up	39	30	26	11	17	18	chr2:173984420-173984707	-	288	pseudo		ATP synthase, H+ transporting, mitochondrial F1F0 complex, subunit E, pseudogene 2
Atp6v0d2	-1.04689	0.000221975	0.00107162	down	43	23	29	81	70	92	chr4:19876838-19922566	-	3709	protein-coding	mmu:242341	V-type proton ATPase subunit d 2
Atp6v1e1	2.83567	0.010741	0.0339971	up	1209	43	157	70	83	61	chr6:120795244-120822685	-	1204	protein-coding	mmu:11973	V-type proton ATPase subunit E 1
B4galnt2	1.33731	0.00226009	0.00865619	up	34	21	30	13	11	18	chr11:95863559-95914920	-	4086	protein-coding	mmu:14422	Beta-1,4-N-acetyl-galactosaminyl transferase 2
B4galt4	-1.11258	2.63204e-09	2.57044e-08	down	78	74	76	203	182	236	chr16:38742114-38769054	+	2381	protein-coding	mmu:56375	Beta-1,4-galactosyltransferase 4
Bace2	-1.31671	1.90683e-12	2.44111e-11	down	76	55	75	205	205	233	chr16:97356728-97439012	+	3736	protein-coding	mmu:56175	Beta-secretase 2
Bcam	-1.05421	5.58764e-30	1.85925e-28	down	435	280	320	937	888	846	chr7:19756138-19770532	-	2407	protein-coding	mmu:57278	Basal cell adhesion molecule
Bin2	-1.71816	0.000219482	0.00106089	down	16	3	11	43	34	44	chr15:100641082-100669570	-	2045	protein-coding	mmu:668218	Bridging integrator 2
Blnk	-1.19608	0.000691764	0.00302817	down	30	12	20	54	49	72	chr19:40928927-40994535	-	2097	protein-coding	mmu:17060	B-cell linker protein
Bmp4	-1.67621	1.49449e-27	4.39758e-26	down	107	76	96	407	323	386	chr14:46383525-46390669	-	2059	protein-coding	mmu:12159	Bone morphogenetic protein 4, isoform CRA_a
Bmp8a	-1.12895	0.00102804	0.00432378	down	28	26	17	49	87	57	chr4:123312645-123343252	-	2405	protein-coding	mmu:12163	Bone morphogenetic protein 8A
Bnip3	1.1894	4.73126e-30	1.58432e-28	up	13852	12384	12974	7091	7412	7208	chr7:138890836-138909506	-	1756	protein-coding	mmu:12176	BCL2/adenovirus E1B 19 kDa protein-interacting protein 3
Btc	1.0618	0.000439411	0.002003	up	63	42	60	36	31	32	chr5:91357261-91402994	-	2876	protein-coding	mmu:12223	Probetacellulin
Btk	-1.12231	0.00501439	0.0175379	down	30	6	26	49	46	71	chrX:134542334-134583624	-	2673	protein-coding	mmu:12229	Tyrosine-protein kinase BTK
C030037D09Rik	1.26269	0.000552744	0.00247246	up	40	57	46	17	35	24	NT_187003.1:1862855-1873390	+	1054	ncRNA	mmu:193280	RIKEN cDNA C030037D09 gene
C130021I20Rik	-1.80401	0.0131956	0.0404118	down	6	4	1	18	16	13	chr2:33641193-33645663	+	3815	ncRNA	mmu:100504399	Putative uncharacterized protein
C1qa	-1.47936	1.09308e-09	1.11948e-08	down	342	168	272	887	745	1066	chr4:136895916-136898844	-	1082	protein-coding	mmu:12259	Complement C1q subcomponent subunit A
C1qb	-1.38076	3.66789e-41	1.87217e-39	down	350	222	288	922	853	1016	chr4:136880145-136886177	-	1062	protein-coding	mmu:12260	Complement C1q subcomponent subunit B
C1qc	-1.4281	4.53439e-35	1.86241e-33	down	365	217	262	826	892	1096	chr4:136889802-136892932	-	1054	protein-coding	mmu:12262	Complement C1q subcomponent subunit C
C1qtnf2	-1.1387	4.5381e-05	0.000251317	down	39	26	25	83	76	87	chr11:43474306-43491525	+	1211	protein-coding	mmu:69183	Complement C1q tumor necrosis factor-related protein 2
C5ar1	-1.02038	2.24407e-10	2.47507e-09	down	186	87	120	367	294	321	chr7:16246743-16259540	-	2540	protein-coding	mmu:12273	C5a anaphylatoxin chemotactic receptor 1
C920009B18Rik	-1.29812	0.000291231	0.0013773	down	27	15	14	71	45	54	chr10:22306720-22312942	+	4515	ncRNA	mmu:606736	RIKEN cDNA C920009B18 gene
Cacna1d	-1.10941	0.00620769	0.0211144	down	23	8	19	45	54	34	chr14:30039941-30491156	-	9316	protein-coding	mmu:12289	Cacna1d protein
Cadps2	-1.03105	8.27997e-08	6.82298e-07	down	72	64	63	169	167	174	chr6:23262773-23839421	-	5152	protein-coding	mmu:320405	Ca2+-dependent activator protein for secretion 2 isoform f
Car8	-1.95449	0.000688876	0.00301721	down	5	4	7	22	30	26	chr4:8141493-8239041	-	5722	protein-coding	mmu:12319	Carbonic anhydrase-related protein
Car9	2.20703	1.70314e-05	0.000101442	up	22	25	39	10	7	7	chr4:43507026-43513729	+	1959	protein-coding	mmu:230099	Truncated carbonic anhydrase 9
Cbfa2t3	1.86869	0.00895261	0.0291019	up	15	16	7	4	3	6	chr8:122625136-122699780	-	8178	protein-coding	mmu:12398	Core-binding factor, runt domain, alpha subunit 2, translocated to, 3 homolog (Human)
Ccdc39	-1.79315	0.00135571	0.00551372	down	5	9	4	28	25	26	chr3:33810757-33844325	-	5256	protein-coding	mmu:51938	Putative uncharacterized protein
Ccdc68	-1.13301	0.0053582	0.0185776	down	29	9	12	47	35	51	chr18:69924858-69969488	+	1910	protein-coding	mmu:381175	Coiled-coil domain-containing protein 68
Ccl11	-1.3845	0.000152353	0.000759932	down	21	17	12	45	61	56	chr11:82057832-82062955	+	1073	protein-coding	mmu:20292	Eotaxin
Ccl12	-1.7317	1.99902e-06	1.3792e-05	down	28	7	21	81	54	94	chr11:82101845-82103399	+	536	protein-coding	mmu:20293	C-C motif chemokine 12
Ccl4	-1.19325	0.0064584	0.0218588	down	21	7	12	35	30	47	chr11:83648624-83664683	+	883	protein-coding	mmu:20303	C-C motif chemokine 4
Ccl6	-1.76945	3.72318e-06	2.46524e-05	down	81	24	57	207	204	262	chr11:83587886-83593087	-	1436	protein-coding	mmu:20305	C-C motif chemokine 6
Ccl8	-1.73946	0.000151157	0.000754925	down	8	9	10	37	33	44	chr11:82115185-82116799	+	511	protein-coding	mmu:20307	C-C motif chemokine 8
Ccr1	-1.62741	4.94347e-05	0.000272712	down	21	19	6	80	50	46	chr9:123962126-123968692	-	2831	protein-coding	mmu:12768	C-C chemokine receptor type 1
Ccr5	-1.86379	1.88503e-08	1.6778e-07	down	12	22	25	105	75	96	chr9:124121543-124127183	+	2926	protein-coding	mmu:12774	C-C chemokine receptor type 5
Cd163	-1.9401	0.00280768	0.0104861	down	6	1	8	20	15	37	chr6:124304630-124330529	+	4492	protein-coding	mmu:93671	Cd163 protein
Cd164l2	1.25987	0.011748	0.0366621	up	19	19	31	18	9	10	chr4:133220809-133224554	+	986	protein-coding	mmu:69655	CD164 sialomucin-like 2
Cd180	-1.03302	2.21745e-10	2.44741e-09	down	168	94	91	325	252	313	chr13:102693558-102706631	+	2326	protein-coding	mmu:17079	CD180 antigen
Cd200	-1.18527	3.88397e-06	2.56095e-05	down	44	28	34	97	94	109	chr16:45382111-45409061	-	2372	protein-coding	mmu:17470	OX-2 membrane glycoprotein
Cd200r1	-1.50407	1.44599e-06	1.02041e-05	down	39	14	22	106	72	83	chr16:44765736-44794977	+	1891	protein-coding	mmu:57781	Cell surface glycoprotein CD200 receptor 1
Cd300c2	-1.50098	9.57251e-07	6.93194e-06	down	31	22	24	63	103	105	chr11:114996769-115001880	-	1139	protein-coding
Cd300lb	-1.15801	8.69208e-05	0.00045606	down	35	19	36	76	77	98	chr11:114922779-114934386	-	2880	protein-coding	mmu:217304	CMRF35-like molecule 7
Cd300ld	-1.16516	1.57505e-06	1.10624e-05	down	55	37	36	138	95	124	chr11:114982443-114989886	-	2440	protein-coding	mmu:217305	CMRF35-like molecule 5
Cd300ld3	-2.89783	0.000522369	0.00234228	down	2	3	1	10	18	28	chr11:115042119-115048419	-	848	protein-coding
Cd33	-1.94493	0.00203475	0.00790641	down	5	6	4	27	11	35	chr7:43527399-43537424	-	2997	protein-coding	mmu:12489	Myeloid cell surface antigen CD33
Cd37	-1.08943	0.000174072	0.000858258	down	35	23	30	88	64	82	chr7:45233632-45239234	-	1913	protein-coding	mmu:12493	Tetraspanin
Cd48	-1.35409	1.74445e-05	0.000103707	down	45	18	21	75	72	115	chr1:171681420-171705257	+	1142	protein-coding	mmu:12506	CD48 antigen
Cd53	-1.31652	2.61258e-15	4.10006e-14	down	98	77	107	279	297	307	chr3:106758861-106790149	-	2802	protein-coding	mmu:12508	Tetraspanin
Cd5l	-1.60578	4.21567e-06	2.75662e-05	down	37	12	19	62	72	118	chr3:87357881-87371074	+	2037	protein-coding	mmu:11801	CD5 antigen-like
Cd68	-1.02911	5.83953e-23	1.41912e-21	down	576	328	375	1101	919	1205	chr11:69664213-69666170	-	1247	protein-coding	mmu:12514	Macrosialin
Cd80	-1.17567	5.51691e-17	9.75479e-16	down	148	104	119	372	321	353	chr16:38457431-38495958	+	2902	protein-coding	mmu:12519	T-lymphocyte activation antigen CD80
Cd84	-1.27441	1.18909e-13	1.65529e-12	down	106	60	85	270	239	246	chr1:171839697-171890718	+	3521	protein-coding	mmu:12523	CD84 antigen
Cdh19	1.32889	4.39902e-07	3.33084e-06	up	86	84	70	36	46	38	chr1:110888002-110977593	-	6845	protein-coding	mmu:227485	Cadherin 19, type 2
Cdh5	1.04587	3.34783e-16	5.55225e-15	up	402	278	290	179	193	212	chr8:104101613-104144504	+	4040	protein-coding	mmu:12562	Cadherin-5
Celf5	-1.42427	6.30706e-05	0.000339969	down	35	22	10	69	53	98	chr10:81459227-81482723	-	5564	protein-coding	mmu:319586	Protein Celf5
Cemip	-1.5798	0	0	down	12986	8764	8557	38193	36637	37314	chr7:83932857-84086693	-	10817	protein-coding	mmu:80982	Uncharacterized protein
Ces2e	-2.08562	3.44204e-07	2.63406e-06	down	11	17	5	57	58	61	chr8:104926260-104934672	+	2699	protein-coding	mmu:234673	Pyrethroid hydrolase Ces2e
Cfh	-1.26027	9.27193e-48	5.78012e-46	down	553	331	390	1329	1168	1288	chr1:140085855-140183411	-	4365	protein-coding	mmu:12628	Complement factor H
Chd5	-1.0314	0.014031	0.042598	down	26	5	22	48	46	39	chr4:152338651-152390194	+	9490	protein-coding	mmu:269610	Chromodomain-helicase-DNA-binding protein 5
Chdh	1.19182	1.92523e-05	0.000113666	up	88	57	56	43	32	34	chr14:30009000-30040466	+	5652	protein-coding	mmu:218865	Putative uncharacterized protein
Cidea	3.41597	4.90247e-115	2.08978e-112	up	2673	2102	2462	294	316	242	chr18:67343564-67367794	+	1164	protein-coding	mmu:12683	Cell death activator CIDE-A
Clec3b	-1.40114	2.8748e-22	6.75728e-21	down	140	91	113	411	336	386	chr9:123150946-123157432	+	992	protein-coding	mmu:21922	Tetranectin
Clec4a2	-1.32143	0.000191643	0.000938693	down	46	10	22	66	67	102	chr6:123122690-123143999	+	2553	protein-coding	mmu:26888	ASL1/Clec4a2 fusion protein
Clec4a3	-1.55934	0.000373828	0.00172751	down	10	8	16	52	41	34	chr6:122952515-122969878	+	1304	protein-coding	mmu:73149	Dendritic cell inhibitory receptor 3
Clec4d	-1.14978	1.38539e-07	1.1086e-06	down	119	54	75	217	164	296	chr6:123262107-123275268	+	1336	protein-coding	mmu:17474	C-type lectin domain family 4, member d
Clec4n	-1.70913	0.00204214	0.00793225	down	18	6	1	34	26	37	chr6:123229843-123247024	+	1245	protein-coding	mmu:56620	C-type lectin domain family 4, member n, isoform CRA_a
Clec5a	-1.42	0.000994442	0.0041948	down	19	6	16	61	31	44	chr6:40574898-40585805	-	3820	protein-coding	mmu:23845	C-type lectin domain family 5 member A
Clec7a	-1.0378	6.00414e-05	0.000325644	down	65	24	48	104	121	121	chr6:129461591-129472779	-	2279	protein-coding	mmu:56644	C-type lectin domain family 7 member A
Cnksr1	-2.26868	0.00620193	0.0211054	down	3	1	3	13	11	18	chr4:134228041-134238420	-	2467	protein-coding	mmu:194231	Protein Cnksr1
Col27a1	1.28958	1.21821e-38	5.70136e-37	up	821	767	668	407	351	403	chr4:63214009-63334991	+	7847	protein-coding	mmu:373864	Collagen alpha-1(XXVII) chain
Col28a1	-1.34252	2.73747e-70	3.45403e-68	down	861	524	534	2099	1887	2029	chr6:7997100-8193709	-	5185	protein-coding	mmu:213945	Collagen alpha-1(XXVIII) chain
Col4a6	-1.1814	0.000347999	0.00162194	down	21	19	31	71	76	57	chrX:141165403-141474076	-	6648	protein-coding	mmu:94216	Protein Col4a6
Col8a2	-1.2879	2.66892e-06	1.81362e-05	down	48	29	22	92	113	92	chr4:126286794-126314330	+	5036	protein-coding	mmu:329941	Collagen alpha-2(VIII) chain
Comp	-1.12074	1.36571e-27	4.02617e-26	down	335	216	222	673	698	713	chr8:70373548-70382066	+	2626	protein-coding	mmu:12845	Cartilage oligomeric matrix protein
Coro1a	-1.15179	1.08177e-07	8.74059e-07	down	77	43	60	157	138	202	chr7:126699774-126704816	-	1746	protein-coding	mmu:12721	Coronin-1A
Coro1b	1.06512	0.00476566	0.0168	up	45	31	27	22	17	22	NW_004058054.1:134677-140049	+	1844	protein-coding	mmu:23789	Coronin-1B
Cox4i2	1.48076	0.00265878	0.00999148	up	34	23	18	8	17	8	chr2:152752537-152765039	+	2150	protein-coding	mmu:84682	Cytochrome c oxidase subunit 4 isoform 2, mitochondrial
Cox7a1	1.79205	1.40105e-21	3.15678e-20	up	1161	923	988	330	312	472	chr7:30184171-30186030	+	366	protein-coding	mmu:12865	Cytochrome c oxidase subunit 7A1, mitochondrial
Cox8b	2.05514	8.0821e-38	3.70555e-36	up	345	266	259	70	95	96	chr7:140898942-140900446	-	363	protein-coding	mmu:12869	Cytochrome c oxidase subunit 8B, mitochondrial
Cpn2	2.61269	6.58132e-08	5.495e-07	up	42	28	33	9	5	7	chr16:30256378-30267614	-	4665	protein-coding	mmu:71756	Cpn2 protein
Cpxm1	-1.84548	1.40246e-50	9.61724e-49	down	159	116	111	622	541	565	chr2:130390775-130397629	-	2421	protein-coding	mmu:56264	Putative uncharacterized protein
Cpz	-1.30439	7.12813e-06	4.51143e-05	down	53	19	23	91	99	95	chr5:35502218-35525626	-	2173	protein-coding	mmu:242939	Carboxypeptidase Z
Creb3l4	-1.41207	0.0122244	0.0379236	down	12	4	5	23	23	22	chr3:90237498-90244451	-	1555	protein-coding	mmu:78284	Cyclic AMP-responsive element-binding protein 3-like protein 4
Crtac1	-1.12977	0.0152226	0.0456186	down	13	6	15	31	33	29	chr19:42283036-42431822	-	2674	protein-coding	mmu:72832	Cartilage acidic protein 1
Csdc2	-1.42248	0.00244612	0.00926964	down	30	10	3	46	52	38	chr15:81936759-81950941	+	2490	protein-coding	mmu:105859	Cold shock domain-containing protein C2
Csf1r	-1.14882	2.51654e-23	6.2017e-22	down	294	180	230	696	566	681	chr18:61096809-61131139	+	4053	protein-coding	mmu:12978	Macrophage colony-stimulating factor 1 receptor
Csgalnact1	-1.13135	7.78553e-46	4.599e-44	down	580	415	471	1440	1236	1335	chr8:68356781-68735675	-	5186	protein-coding	mmu:234356	Chondroitin sulfate N-acetylgalactosaminyltransferase 1
Cst6	-1.27635	0.009599	0.0308844	down	16	11	4	38	30	24	chr19:5344705-5349574	-	3951	protein-coding	mmu:73720	Cst6 protein
Ctcflos	1.42213	1.26251e-08	1.15034e-07	up	100	83	108	39	46	52	chr2:173124749-173133204	+	3476	ncRNA	mmu:74161	CCCTC-binding factor (zinc finger protein)-like, opposite strand
Ctla2b	-1.02236	3.94376e-06	2.59712e-05	down	63	62	60	146	128	200	chr13:60895351-60897934	-	1400	protein-coding	mmu:13025	Protein CTLA-2-beta
Ctsk	-1.10067	1.29072e-31	4.58496e-30	down	653	362	465	1306	1214	1407	chr3:95499210-95509387	+	2047	protein-coding	mmu:13038	Cathepsin K, isoform CRA_a
Ctss	-1.01305	3.346e-24	8.58099e-23	down	533	325	418	1066	946	1191	chr3:95526786-95556405	+	1360	protein-coding	mmu:13040	Cathepsin S
Cycs	1.30615	6.96029e-05	0.000372507	up	3331	3002	3054	2037	1788	968	chr6:50562563-50566474	-	3059	protein-coding	mmu:13063	Cytochrome c, somatic
Cygb	-1.07573	1.17e-39	5.67794e-38	down	569	465	409	1260	1172	1366	chr11:116645595-116654313	-	2331	protein-coding	mmu:114886	Cytoglobin
Cyp11b1	-2.02296	8.0009e-05	0.000422748	down	9	5	7	43	40	23	chr15:74834892-74841643	-	2398	protein-coding	mmu:110115	Protein Cyp11b1
Cyp7b1	-1.02482	0.00427754	0.0152602	down	23	22	19	76	40	48	chr3:18071944-18243890	-	2437	protein-coding	mmu:13123	Putative uncharacterized protein
Cyth4	-1.34764	4.06209e-14	5.8616e-13	down	110	56	70	261	221	260	chr15:78597047-78622019	+	2805	protein-coding	mmu:72318	Cyth4 protein
Cyyr1	1.89737	0.00314578	0.0116331	up	20	13	18	3	11	3	chr16:85452858-85550905	-	5866	protein-coding	mmu:224405	Cysteine and tyrosine-rich protein 1
D930015E06Rik	1.22487	2.44855e-23	6.04359e-22	up	458	408	421	245	201	248	chr3:83898205-84040182	-	5009	protein-coding	mmu:229473	Transmembrane protein 131-like
Dab2	-1.14909	3.33719e-52	2.41441e-50	down	1034	623	768	2197	2110	2365	chr15:6299788-6440715	+	4776	protein-coding	mmu:13132	Disabled homolog 2
Dact1	-1.0829	1.85352e-09	1.84323e-08	down	101	59	86	214	203	232	chr12:71309884-71320107	+	3761	protein-coding	mmu:59036	Dapper homolog 1, antagonist of beta-catenin (Xenopus)
Dcaf12l1	-1.02205	5.8288e-05	0.00031657	down	42	33	53	115	113	100	chrX:44786567-44790197	-	3512	protein-coding	mmu:245404	DDB1- and CUL4-associated factor 12-like protein 1
Ddo	1.27402	3.07711e-20	6.43662e-19	up	366	265	269	174	130	160	chr10:40629975-40681847	+	3149	protein-coding	mmu:70503	D-aspartate oxidase
Dennd1c	-1.9741	0.00173062	0.0068564	down	4	1	10	26	20	29	chr17:57066051-57078510	-	2534	protein-coding	mmu:70785	DENN domain-containing protein 1C
Dgcr2	2.88936	0.0120091	0.0373436	up	56	12	204	13	27	8	NT_187007.1:97842-149215	-	4080	protein-coding	mmu:13356	Integral membrane protein DGCR2/IDD
Dkk3	-1.21017	1.7687e-45	1.03318e-43	down	569	401	390	1386	1139	1390	chr7:112116019-112159121	-	3361	protein-coding	mmu:50781	Dickkopf-related protein 3
Dll4	1.68865	5.78948e-05	0.000314759	up	44	29	36	11	21	10	chr2:119325784-119335666	+	3451	protein-coding	mmu:54485	Delta-like protein 4
Dnah7c	-1.58641	0.011844	0.036925	down	10	5	2	17	16	29	chr1:46424245-46807477	+	13627	protein-coding	mmu:100101919	Protein Dnah7c
Dnajc22	1.75035	1.42329e-07	1.13662e-06	up	76	45	53	26	23	15	chr15:99099134-99104737	+	1555	protein-coding	mmu:72778	DnaJ homolog subfamily C member 22
Dock2	-1.14161	1.05949e-08	9.7493e-08	down	64	69	54	174	169	176	chr11:34226815-34783909	-	6422	protein-coding	mmu:94176	Dedicator of cytokinesis protein 2
Dpp6	1.75843	0.00631446	0.0214314	up	11	20	16	10	4	4	chr5:26817357-27727500	+	4866	protein-coding	mmu:13483	Dipeptidyl aminopeptidase-like protein 6
Dpt	-1.14162	3.7019e-46	2.22001e-44	down	743	508	453	1614	1417	1628	chr1:164796732-164824266	+	1636	protein-coding	mmu:56429	Dermatopontin
Drp2	-1.06914	0.000408569	0.00187379	down	41	33	16	74	85	74	chrX:134404628-134456574	+	8070	protein-coding	mmu:13497	Dystrophin-related protein 2
Dsp	-1.19294	0.00989024	0.0316793	down	16	8	9	37	29	27	chr13:38151082-38198577	+	9592	protein-coding	mmu:109620	Desmoplakin
Edil3	1.08	0.00361004	0.0131496	up	57	33	63	22	20	49	chr13:88821472-89323225	+	5358	protein-coding	mmu:13612	EGF-like repeat and discoidin I-like domain-containing protein 3
Efemp1	-1.42438	5.32552e-176	7.63583e-173	down	1367	1047	1057	3977	3737	3918	chr11:28853205-28926743	+	2036	protein-coding	mmu:216616	EGF-containing fibulin-like extracellular matrix protein 1
Egflam	-1.82956	0.0024072	0.00914632	down	6	7	4	39	23	14	chr15:7206120-7398747	-	4888	protein-coding	mmu:268780	Pikachurin
Egln3	2.32407	7.59234e-283	2.99366e-279	up	3597	3083	3051	851	811	780	chr12:54178981-54203874	-	2676	protein-coding	mmu:112407	Egl nine homolog 3
Ehd3	-1.06549	6.26912e-20	1.29082e-18	down	278	175	178	578	490	569	chr17:73804841-73832093	+	3658	protein-coding	mmu:57440	Ehd3 protein
Elmod2	1.13113	2.55417e-147	1.9183e-144	up	7196	5725	5793	3652	3552	3492	chr8:83312632-83332486	-	4709	protein-coding	mmu:244548	ELMO domain-containing protein 2
Eln	-1.29184	6.97169e-41	3.50183e-39	down	532	312	323	1297	1133	1097	chr5:134702595-134747368	-	3851	protein-coding	mmu:13717	Elastin
Eng	-1.14096	9.39391e-57	7.79793e-55	down	943	574	639	1995	1886	2007	chr2:32646595-32682669	+	3572	protein-coding	mmu:13805	S-endoglin
Eno1	1.00954	3.60614e-113	1.4219e-110	up	11714	8903	9205	6568	6156	5786	NT_187025.1:544191-555859	+	1776	protein-coding	mmu:13806	Alpha-enolase
Epha3	-1.51806	2.01597e-40	9.99873e-39	down	231	178	151	727	596	675	chr16:63545218-63864157	-	3978	protein-coding	mmu:13837	Receptor protein-tyrosine kinase
Epsti1	-2.08712	0.000517721	0.0023237	down	8	2	6	28	16	40	chr14:77904239-78002656	+	1878	protein-coding	mmu:108670	Epithelial-stromal interaction protein 1
Esm1	-1.35563	3.80952e-07	2.89979e-06	down	39	36	21	104	100	102	chr13:113209659-113218104	+	2103	protein-coding	mmu:71690	Endothelial cell-specific molecule 1
Esrrg	1.93943	2.23299e-05	0.000130198	up	37	23	41	7	15	11	chr1:187608791-188214884	+	6530	protein-coding	mmu:26381	Estrogen-related receptor gamma
Exoc3l2	2.50127	0.006322	0.0214478	up	10	9	8	3	1	2	chr7:19463148-19496762	+	4107	protein-coding	mmu:74463	Protein Exoc3l2
F13a1	-1.43207	5.15952e-23	1.25969e-21	down	186	99	162	550	441	511	chr13:36867178-37050244	-	3877	protein-coding	mmu:74145	Putative uncharacterized protein
Fam131c	1.27487	0.0151278	0.045343	up	33	13	23	7	8	20	chr4:141368192-141384174	+	1460	protein-coding	mmu:277743	MCG10041
Fam13c	-1.00995	1.82676e-19	3.66561e-18	down	235	201	191	546	514	521	chr10:70440084-70558736	+	3968	protein-coding	mmu:71721	Family with sequence similarity 13, member C
Fam162a	1.28957	5.18398e-95	1.31874e-92	up	3042	2444	2387	1450	1181	1403	chr16:36043844-36071515	-	635	protein-coding	mmu:70186	Protein FAM162A
Fam212b	-1.16644	1.26809e-22	3.03495e-21	down	261	201	163	576	521	648	chr3:105704599-105720842	+	5091	protein-coding	mmu:109050	Protein FAM212B
Fbln7	-1.26789	0.00582933	0.019987	down	14	5	21	43	49	29	chr2:128863855-128897034	+	2909	protein-coding	mmu:70370	Fibulin-7
Fcer1g	-1.36555	2.04575e-12	2.61048e-11	down	93	46	80	256	199	247	chr1:171229572-171234349	-	658	protein-coding	mmu:14127	High affinity immunoglobulin epsilon receptor subunit gamma
Fcgr1	-1.28922	2.47337e-05	0.000143208	down	39	13	42	99	91	96	chr3:96282909-96293969	-	2589	protein-coding	mmu:14129	High affinity immunoglobulin gamma Fc receptor I
Fcgr2b	-1.78541	5.4385e-05	0.00029742	down	18	7	6	44	46	40	chr1:170960558-170976071	-	1547	protein-coding	mmu:14130	Low affinity immunoglobulin gamma Fc region receptor II
Fcgr3	-1.57263	1.49603e-25	4.06817e-24	down	131	77	88	375	328	389	chr1:171051169-171065936	-	1663	protein-coding	mmu:14131	Low affinity immunoglobulin gamma Fc region receptor III
Fcna	-1.16038	0.0124807	0.0385973	down	16	7	11	36	23	35	chr2:25624666-25635444	-	1495	protein-coding	mmu:14133	Ficolin-1
Fcrls	-1.975	8.76106e-05	0.000458611	down	4	6	15	36	34	57	chr3:87250758-87263765	-	2338	protein-coding	mmu:80891	Protein Fcrls
Fermt3	-1.02492	8.74648e-07	6.36298e-06	down	99	47	65	156	166	207	chr19:6998958-7019469	-	2587	protein-coding	mmu:108101	Putative uncharacterized protein
Ffar4	2.28287	3.83147e-66	4.22587e-64	up	728	613	541	160	199	124	chr19:38097079-38114263	+	1393	protein-coding	mmu:107221	G protein-coupled receptor 120
Fgd2	-1.22669	0.0153157	0.0458542	down	13	6	10	20	25	39	chr17:29360904-29379535	+	2864	protein-coding	mmu:26382	Faciogenital dysplasia protein 2
Fgd5	1.52772	0.000675338	0.00296367	up	25	25	38	13	13	13	chr6:91978824-92076005	+	6153	protein-coding	mmu:232237	Fgd5 protein
Fgf18	-1.00583	1.52011e-07	1.21039e-06	down	89	53	65	173	168	175	chr11:33116970-33147400	-	1593	protein-coding	mmu:14172	Fibroblast growth factor 18
Fgf5	2.34788	1.91558e-06	1.32666e-05	up	28	34	34	5	12	7	chr5:98254184-98277033	+	2504	protein-coding	mmu:14176	Fibroblast growth factor 5
Fgl2	-1.08737	2.2975e-05	0.000133861	down	59	29	44	135	123	89	chr5:21372673-21378386	+	3769	protein-coding	mmu:14190	Fibroleukin
Fmnl1	-1.41228	5.6945e-08	4.78751e-07	down	49	24	29	121	96	118	chr11:103170575-103198901	+	4491	protein-coding	mmu:57778	Formin-like protein 1
Fmo1	1.11248	3.39301e-72	4.45954e-70	up	3776	2521	3020	1853	1762	1753	chr1:162829561-162866548	-	2326	protein-coding	mmu:14261	Dimethylaniline monooxygenase [N-oxide-forming] 1
Fmo4	1.58609	0.000148562	0.000743142	up	48	25	34	19	16	9	chr1:162793188-162815869	-	3673	protein-coding	mmu:226564	Dimethylaniline monooxygenase [N-oxide-forming] 4
Fmod	-1.06404	8.66704e-57	7.23263e-55	down	1033	679	727	2253	1962	2120	chr1:134037515-134048277	+	2859	protein-coding	mmu:14264	Fibromodulin
Folh1	-1.36339	0.00180949	0.00713127	down	16	12	9	46	46	26	chr7:86718976-86776054	-	3047	protein-coding	mmu:53320	Glutamate carboxypeptidase 2
Foxd3	2.11353	0.000231611	0.00111541	up	22	17	23	4	8	6	chr4:99656299-99658671	+	2373	protein-coding	mmu:15221	Forkhead box protein D3
Foxg1	-1.54164	1.10832e-14	1.65691e-13	down	64	72	42	214	209	227	chr12:49382883-49386867	+	3985	protein-coding	mmu:15228	Putative uncharacterized protein
Foxl1	-1.44594	0.0137257	0.0417756	down	7	3	9	25	17	23	chr8:121127685-121130644	+	2960	protein-coding	mmu:14241	Forkhead box protein L1
Foxp2	-1.00559	0.000534335	0.0023935	down	55	21	46	99	125	78	chr6:14901349-15441977	+	6760	protein-coding	mmu:114142	Forkhead box protein P2
Fras1	-1.80511	2.81253e-06	1.90383e-05	down	22	8	10	60	54	57	chr5:96373819-96784733	+	15848	protein-coding	mmu:231470	Extracellular matrix protein FRAS1
Frem1	-1.29582	0.00503921	0.017611	down	18	8	7	35	28	36	chr4:82897920-83052406	-	10655	protein-coding	mmu:329872	Frem1 protein
Frmd4b	-1.19362	4.91469e-09	4.67237e-08	down	69	57	93	220	218	196	chr6:97286867-97617657	-	5029	protein-coding	mmu:232288	FERM domain-containing protein 4B
Fxyd6	-1.07432	0.000810576	0.00348984	down	37	16	29	75	53	86	chr9:45370185-45396159	+	1792	protein-coding	mmu:59095	FXYD domain-containing ion transport regulator 6
Gabbr2	1.47779	0.000208611	0.00101175	up	52	24	35	18	17	14	chr4:46663898-46991714	-	3998	protein-coding	mmu:242425	Gamma-aminobutyric acid type B receptor subunit 2
Gabra3	-1.23688	0.00595695	0.0203759	down	21	12	5	40	37	32	chrX:72432676-72656890	-	3770	protein-coding	mmu:14396	Gamma-aminobutyric acid receptor subunit alpha-3
Gal3st2	-1.312	0.00411041	0.0147206	down	15	7	13	29	29	50	chr1:93861344-93876494	+	2846	protein-coding	mmu:381334	Galactose-3-O-sulfotransferase 2
Galnt16	-1.20321	1.86266e-13	2.55238e-12	down	168	121	74	362	313	356	chr12:80518277-80603896	+	4224	protein-coding	mmu:108760	Polypeptide N-acetylgalactosaminyltransferase 16
Gap43	1.56605	5.32201e-06	3.42049e-05	up	75	38	48	24	15	28	chr16:42248552-42340651	-	1310	protein-coding	mmu:14432	Neuromodulin
Gas6	-1.02857	1.06562e-104	3.57594e-102	down	8991	5772	6147	18313	16640	17859	chr8:13465374-13494535	-	2593	protein-coding	mmu:14456	Growth arrest-specific protein 6
Gbe1	1.05794	1.65388e-99	4.74271e-97	up	5929	4704	5041	3246	3014	3184	chr16:70313949-70569720	+	2988	protein-coding	mmu:74185	1,4-alpha-glucan-branching enzyme
Gbp11	-1.05545	0.0165222	0.04879	down	25	13	6	45	33	33	chr5:105323026-105346476	-	2712	protein-coding	mmu:634650	Protein Gbp11
Gbx2	-1.28647	0.00579123	0.0198737	down	12	10	11	26	27	48	chr1:89927962-89931176	-	2126	protein-coding	mmu:14472	Homeobox protein GBX-2
Gcnt1	-1.11886	1.55959e-05	9.37417e-05	down	46	32	33	90	91	119	chr19:17326141-17372844	-	4712	protein-coding	mmu:14537	Beta-1,3-galactosyl-O-glycosyl-glycoprotein beta-1,6-N-acetylglucosaminyltransferase
Gdf10	-1.86022	4.66395e-08	3.95483e-07	down	26	14	10	80	70	73	chr14:33923587-33935285	+	2512	protein-coding	mmu:14560	Bone morphogenetic protein 3B
Ggnbp1	1.19472	1.36852e-05	8.30165e-05	up	80	64	56	37	33	39	chr17:27018035-27036378	+	1525	protein-coding	mmu:70772	Gametogenetin-binding protein 1
Ggt5	-1.06503	7.05822e-10	7.37722e-09	down	117	76	73	227	205	258	chr10:75589324-75616968	+	4137	protein-coding	mmu:23887	Gamma-glutamyltransferase 5
Gimap4	2.22104	4.40175e-07	3.3313e-06	up	41	29	45	7	13	11	chr6:48684578-48692062	+	1810	protein-coding	mmu:107526	GTPase IMAP family member 4
Gimap8	1.76892	0.01077	0.0340751	up	18	12	16	10	0	7	chr6:48647186-48660875	+	3654	protein-coding	mmu:243374	GTPase IMAP family member 8
Gipr	2.35546	2.53136e-05	0.000146324	up	26	36	22	11	1	9	chr7:19156063-19170248	-	4597	protein-coding	mmu:381853	Gastric inhibitory polypeptide receptor
Gjb2	1.30471	1.84238e-08	1.64262e-07	up	145	83	89	51	58	49	chr14:57098602-57104702	-	2404	protein-coding	mmu:14619	Gap junction beta-2 protein
Gjc2	-1.35704	0.00384945	0.0138965	down	18	6	9	38	40	25	chr11:59175564-59183213	-	2683	protein-coding	mmu:118454	Gap junction protein
Glns-ps1	1.14413	0.00484844	0.0170302	up	40	27	24	19	14	18	chr11:19720222-19721576	+	1355	pseudo		Glutamine synthetase
Gm10222	1.03729	5.92546e-08	4.96844e-07	up	205	151	167	117	126	75	chr1:24612404-24612700	-	297	pseudo		predicted gene 10222
Gm10705	-1.64242	0.00638535	0.0216394	down	270	124	170	340	532	1277	chr3:87207335-87208025	-	691	protein-coding	mmu:100042355	predicted gene 10705
Gm11814	1.69967	0.00123353	0.00508767	up	17	21	37	12	6	12	chr4:10438335-10439841	-	1507	pseudo		lactate dehydrogenase A pseudogene
Gm11816	-1.01701	0.000815107	0.00350487	down	47	28	17	86	73	69	chr4:9282226-9287510	-	3173	lncRNA
Gm12070	1.07297	0.00163377	0.00652513	up	42	47	42	28	21	30	chr11:26785108-26787860	+	1647	pseudo	mmu:654472	glyceraldehyde-3-phosphate dehydrogenase pseudogene
Gm13394	1.21562	0.00204241	0.00793225	up	40	30	27	19	15	18	chr2:28933429-28934627	-	1199	pseudo		glyceraldehyde-3-phosphate dehydrogenase pseudogene
Gm13709	-1.08394	1.01514e-06	7.33091e-06	down	75	47	41	166	136	125	chr2:73358243-73379298	+	2194	lncRNA
Gm14488	-2.33338	0.00684113	0.0229913	down	4	3	0	8	15	20	chr2:30713147-30721520	-	2015	unknown	mmu:100038700	predicted gene 14488
Gm15283	6.06592	1.09656e-11	1.33038e-10	up	54	52	53	1	1	1	chr12:73934724-73952524	-	3190	lncRNA
Gm15446	-1.89446	0.00217258	0.00836328	down	5	9	2	32	28	15	chr5:109933563-109941710	+	1551	ncRNA	mmu:100642166	Protein Gm15446
Gm15698	-1.44998	0.000201573	0.000982756	down	25	17	7	45	51	68	NT_187003.1:2097850-2100133	-	812	miscRNA	mmu:217066	transcription elongation factor B (SIII), polypeptide 2 pseudogene
Gm15801	1.04669	4.24818e-10	4.56419e-09	up	211	161	153	115	96	106	chr19:40558919-40561755	-	2837	pseudo		protein tyrosine phosphatase 4a1 pseudogene
Gm16374	2.01224	0.00996092	0.0318863	up	16	10	7	2	4	4	chr15:4885102-4886316	+	1215	pseudo		glyceraldehyde-3-phosphate dehydrogenase pseudogene
Gm1840	1.13223	2.62395e-05	0.000151261	up	69	81	84	44	49	43	chr8:5639580-5641008	+	1429	pseudo		Glucose-6-phosphate isomerase
Gm32059	-3.17442	0.00422101	0.0150785	down	1	2	0	11	8	15	chr7:16046582-16047666	+	940	lncRNA
Gm32389	1.05514	0.000210835	0.00102128	up	70	61	50	39	31	39	chr8:27007567-27012821	+	1658	lncRNA
Gm32652	1.8642	0.0116975	0.0365262	up	9	10	15	5	3	4	chr1:164858686-164900207	-	2501	lncRNA
Gm32762	2.28217	0.0121761	0.0378109	up	9	8	10	0	3	4	chr14:41424608-41430456	+	845	lncRNA
Gm34651	2.5932	0.00977526	0.0313556	up	14	4	7	2	1	2	chr9:14724626-14732081	+	2025	lncRNA
Gm35338	2.2164	0.0146393	0.044139	up	15	6	6	3	3	1	chr11:94140269-94172671	-	3430	lncRNA
Gm35339	1.13881	0.0144274	0.0435917	up	32	21	23	23	10	10	chr15:76354449-76364941	+	6379	protein-coding
Gm35853	1.29629	0.00040369	0.00185357	up	55	50	35	25	33	13	chr15:101358708-101405857	+	3295	lncRNA
Gm36535	-3.03614	0.00022535	0.00108658	down	4	2	0	26	20	14	chr5:111793367-111807299	+	4399	lncRNA
Gm3716	-1.89932	0.000102826	0.000530856	down	11	7	5	41	35	30	chr5:64593863-64610699	-	2872	ncRNA	mmu:100042198	predicted gene 3716
Gm39547	1.04296	0.000620671	0.00274362	up	73	61	43	48	31	28	chrX:160134585-160138247	-	3135	lncRNA
Gm39549	-1.18396	0.00216335	0.00833015	down	22	15	11	54	39	42	chrX:167160158-167170088	-	250	lncRNA
Gm39972	-1.20431	0.000683018	0.00299487	down	20	16	18	58	46	52	chr2:156357022-156363034	-	2293	protein-coding
Gm41885	-4.02872	5.52262e-06	3.54508e-05	down	3	1	0	24	20	36	chr19:60926467-60933440	-	3442	protein-coding
Gm41934	-2.01477	0.00570205	0.0196265	down	2	6	4	31	6	26	chr1:119119086-119126904	-	4204	lncRNA
Gm5237	1.2753	0.0020644	0.00800386	up	38	34	23	16	12	21	chr18:48068322-48070052	-	1255	pseudo		predicted gene 5237
Gm5256	1.76126	0.00618457	0.0210676	up	20	12	12	4	5	7	chr1:71713791-71715009	-	1219	pseudo		predicted gene 5256
Gm5276	1.55654	0.00975617	0.0313071	up	14	19	20	3	13	7	chr3:57362249-57363614	+	1366	pseudo		aldolase A, fructose-bisphosphate pseudogene
Gm5417	-1.30359	1.42579e-06	1.00796e-05	down	41	21	33	93	98	100	chr15:83405057-83406164	-	1108	pseudo		vitamin K epoxide reductase complex, subunit 1-like 1 pseudogene 1
Gm5424	-1.05689	1.18618e-09	1.20544e-08	down	151	74	90	294	226	287	chr10:62071022-62072571	+	1550	pseudo	mmu:432466	MCG15755
Gm5559	1.48072	2.00362e-09	1.985e-08	up	112	113	124	72	46	41	chr5:95861696-95862894	+	1199	pseudo		glyceraldehyde-3-phosphate dehydrogenase pseudogene
Gm5855	1.09877	1.19647e-06	8.5605e-06	up	124	96	112	51	79	64	chr3:130929051-130930780	-	1730	pseudo		enolase 1, alpha non-neuron pseudogene
Gm6277	1.09907	0.00129339	0.00529677	up	67	33	48	26	38	21	chr18:11821088-11839377	-	1422	ncRNA	mmu:621998	predicted gene 6277
Gm6377	-1.43005	0.0047971	0.0168846	down	12	4	13	33	43	21	chrX:109196756-109200445	+	2801	protein-coding	mmu:622976	Protein Gm6377
Gm6983	-1.16608	3.27435e-06	2.18826e-05	down	79	39	62	122	146	232	chr10:44852591-44853280	+	690	pseudo		ribosomal protein S8 pseudogene
Gm6988	-1.07219	0.0030233	0.0112144	down	38	21	16	47	50	96	chr12:110315931-110316427	+	497	pseudo	mmu:629595	predicted gene 6988
Gm7336	1.38847	7.92754e-07	5.79125e-06	up	2971	2649	2545	1742	1327	864	chr7:51746679-51747902	+	1224	pseudo		glyceraldehyde-3-phosphate dehydrogenase pseudogene
Gm7446	1.0481	0.00452666	0.0160473	up	48	53	41	46	26	15	chr13:13890760-13891999	-	1240	pseudo		heterogeneous nuclear ribonucleoprotein F pseudogene
Gm7600	1.99668	7.53509e-06	4.74235e-05	up	63	34	22	9	17	10	chr8:11683394-11684260	-	867	pseudo		ribosomal protein S3A pseudogene
Gm7868	1.97661	0.00199832	0.00779942	up	17	12	18	5	6	4	chr12:69123101-69123777	+	677	pseudo		thioredoxin domain containing 9 pseudogene
Gm8995	-1.00246	0.00105951	0.0044431	down	41	22	34	80	56	106	chr7:106503886-106529200	-	7927	unknown	mmu:668139	predicted gene 8995
Gm9247	1.61681	0.000114469	0.000584274	up	31	35	33	14	12	15	chr14:93194186-93195794	-	1609	pseudo		L-lactate dehydrogenase A pseudogene
Gna15	-1.87824	0.0165386	0.0488295	down	2	2	7	23	24	5	chr10:81502313-81524483	-	2292	protein-coding	mmu:14676	Guanine nucleotide-binding protein subunit alpha-15
Gnb1l	-4.61091	0.002206	0.00848003	down	0	1	0	1	9	23	NT_187013.1:1302-137064	+	6945	protein-coding	mmu:13972	Guanine nucleotide-binding protein subunit beta-like protein 1
Gnmt	2.66127	0.00761322	0.0252313	up	10	17	3	0	1	5	chr17:46725664-46729189	-	1032	protein-coding	mmu:14711	Glycine N-methyltransferase
Gpd2	1.35482	2.00239e-149	1.57908e-146	up	3651	2819	2871	1512	1551	1500	chr2:57237678-57370719	+	5745	protein-coding	mmu:14571	Glycerol-3-phosphate dehydrogenase, mitochondrial
Gpi1	1.06915	2.65611e-199	5.23653e-196	up	30333	24280	24298	15907	15425	15770	chr7:34201327-34230336	-	2887	protein-coding	mmu:14751	Glucose-6-phosphate isomerase
Gpihbp1	1.73316	0.00131796	0.00538661	up	15	26	28	11	5	11	chr15:75596635-75598213	+	797	protein-coding	mmu:68453	GPI-anchored HDL-binding protein 1, isoform CRA_a
Gpr165	-2.11185	0.0133467	0.040819	down	8	1	0	10	22	13	chrX:96713468-96719388	+	3194	protein-coding	mmu:76206	Gpr165 protein
Gpr183	-1.95471	0.0109506	0.0345496	down	8	4	0	21	7	28	chr14:121952331-121965193	-	2942	protein-coding	mmu:321019	G-protein coupled receptor 183
Gpr35	1.0987	1.02402e-09	1.05217e-08	up	272	154	211	104	148	116	chr1:92950860-92986391	+	4871	protein-coding	mmu:64095	G-protein-coupled receptor 35
Gpr39	-1.03997	2.25118e-32	8.37395e-31	down	435	332	328	993	933	883	chr1:125676996-125873862	+	2690	protein-coding	mmu:71111	G protein-coupled receptor 39-1b
Gpr65	-1.18706	0.0102542	0.032666	down	15	6	14	28	29	42	chr12:98268635-98276722	+	2147	protein-coding	mmu:14744	Putative uncharacterized protein
Gpr88	-2.87518	0.00172701	0.00684384	down	2	2	1	26	9	11	chr3:116249654-116253498	-	3461	protein-coding	mmu:64378	Probable G-protein coupled receptor 88
Gprin1	-1.67652	0.0133379	0.0408001	down	7	1	6	13	18	24	chr13:54736671-54749874	-	4348	protein-coding	mmu:26913	G protein-regulated inducer of neurite outgrowth 1
Gria4	-2.44275	1.3342e-12	1.73193e-11	down	18	9	12	100	80	83	chr9:4417893-4796247	-	5688	protein-coding	mmu:14802	AMPA-selective glutamate receptor 4 flop type
Grrp1	2.28665	0.0118838	0.0370123	up	9	9	9	4	3	0	chr4:134251102-134266197	-	1810	protein-coding	mmu:72690	Protein FAM110D
Grtp1	1.17722	0.000372225	0.00172213	up	68	39	48	31	18	36	chr8:13176869-13200652	-	2616	protein-coding	mmu:66790	Growth hormone-regulated TBC protein 1
Gsta3	1.44251	7.83083e-22	1.79257e-20	up	352	234	238	117	113	146	chr1:21240585-21265575	+	1515	protein-coding	mmu:14859	Glutathione S-transferase A3
Gstt1	-1.06708	3.19756e-08	2.77099e-07	down	87	69	80	212	163	246	chr10:75783813-75798584	-	1640	protein-coding	mmu:14871	Glutathione S-transferase, theta 1, isoform CRA_a
Gucy1a3	-1.24343	0.00124022	0.00510993	down	16	21	11	50	51	42	chr3:82092427-82145877	-	4858	protein-coding	mmu:60596	Guanylate cyclase soluble subunit alpha-3
Gxylt2	-1.51493	1.21827e-08	1.11518e-07	down	38	22	33	121	115	95	chr6:100704290-100805686	+	2743	protein-coding	mmu:232313	Putative uncharacterized protein
Hc	-1.51369	0.00157114	0.00630213	down	4	16	11	37	37	41	chr2:34983329-35067034	-	5522	protein-coding	mmu:15139	Complement C5
Hk2	1.1372	4.31159e-125	2.5186e-122	up	4463	3449	3514	2216	2176	2100	NT_039372.2:274-40108	-	2313	protein-coding	mmu:15277	Hexokinase-2
Hpgds	-1.48402	1.73454e-07	1.37129e-06	down	35	18	32	88	94	114	chr6:65117293-65145015	-	3298	protein-coding	mmu:54486	Hematopoietic prostaglandin D synthase
Icam1	-1.56559	3.67117e-23	9.03303e-22	down	158	110	72	416	367	459	chr9:21015960-21028797	+	2540	protein-coding	mmu:15894	Intercellular adhesion molecule 1
Icam5	-1.45314	0.00444245	0.0157878	down	16	10	3	43	22	32	chr9:21032038-21039036	+	2982	protein-coding	mmu:15898	Intercellular adhesion molecule 5
Ifit1bl1	-1.4814	0.00667823	0.0225014	down	8	9	5	33	27	17	chr19:34592888-34662997	-	2861	protein-coding
Igfbp2	-1.17529	1.1095e-89	2.27261e-87	down	1178	828	792	2654	2565	2631	chr1:72824480-72852474	+	1330	protein-coding	mmu:16008	Insulin-like growth factor-binding protein 2
Igfbp4	-1.3135	5.13392e-100	1.52778e-97	down	2701	1703	1784	6928	5733	6374	chr11:99041260-99052646	+	2069	protein-coding	mmu:16010	Insulin-like growth factor-binding protein 4
Igfn1	6.64088	7.42106e-07	5.45664e-06	up	12	20	11	0	0	0	chr1:135953205-136040925	-	10551	protein-coding	mmu:226438	Immunoglobulin-like and fibronectin type III domain-containing protein 1
Igsf11	-1.55896	0.00108071	0.00451642	down	13	11	4	36	31	35	chr16:38892476-39027159	+	3414	protein-coding	mmu:207683	Immunoglobulin superfamily member 11
Igsf9b	-1.0414	2.91037e-14	4.24629e-13	down	181	121	113	348	344	367	chr9:27299090-27357549	+	16557	protein-coding	mmu:235086	Protein Igsf9b
Il10ra	-1.42185	0.000351973	0.00163949	down	12	12	17	42	47	50	chr9:45253837-45269149	-	3498	protein-coding	mmu:16154	Interleukin-10 receptor subunit alpha
Il16	-1.15766	3.6851e-05	0.00020765	down	32	37	24	88	80	93	chr7:83643063-83746271	-	5031	protein-coding	mmu:16170	Pro-interleukin-16
Il21r	-2.3062	0.00488266	0.0171284	down	0	1	7	22	16	14	chr7:125603251-125633570	+	2613	protein-coding	mmu:60504	Putative uncharacterized protein
Il33	-2.73933	1.28544e-09	1.30128e-08	down	12	4	5	56	59	57	chr19:29925114-29960715	+	2657	protein-coding	mmu:77125	Interleukin-33
Il6	-1.14099	6.32086e-12	7.80679e-11	down	110	78	81	273	241	225	chr5:30013114-30019975	+	1141	protein-coding	mmu:16193	Interleukin 6, isoform CRA_b
Ildr2	-1.35714	4.22329e-35	1.73916e-33	down	363	252	187	860	841	836	chr1:166254060-166316832	+	8324	protein-coding	mmu:100039795	Immunoglobulin-like domain-containing receptor 2
Impa2	1.8772	8.08981e-52	5.77342e-50	up	524	453	455	183	156	151	chr18:67289223-67318841	+	1386	protein-coding	mmu:114663	Putative uncharacterized protein
Inpp5d	-1.38954	7.02652e-14	9.975e-13	down	74	54	70	208	225	216	chr1:87620312-87720510	+	4950	protein-coding	mmu:16331	Phosphatidylinositol 3,4,5-trisphosphate 5-phosphatase 1
Iqgap2	-1.17656	6.8976e-10	7.2237e-09	down	82	67	77	261	188	193	chr13:95627177-95891937	-	5771	protein-coding	mmu:544963	IQ motif containing GTPase activating protein 2
Irf8	-1.02978	0.000466651	0.00211191	down	47	22	23	72	78	80	chr8:120736358-120756694	+	3383	protein-coding	mmu:15900	Interferon regulatory factor 8
Itga8	-1.08813	6.35939e-22	1.46638e-20	down	267	223	180	645	539	594	chr2:12106632-12301920	-	5855	protein-coding	mmu:241226	Integrin alpha-8
Itgam	-1.29089	9.61297e-17	1.66794e-15	down	139	88	119	370	295	392	chr7:128062640-128118491	+	4682	protein-coding	mmu:16409	CD11b
Itgb2	-1.04818	6.94566e-12	8.53835e-11	down	144	98	91	306	257	292	chr10:77530329-77565681	+	2948	protein-coding	mmu:16414	Integrin beta-2
Itgbl1	-1.25576	8.6848e-42	4.55072e-40	down	376	258	267	948	877	851	chr14:123659936-123974080	+	2421	protein-coding	mmu:223272	Integrin beta-like protein 1
Itih2	-1.47719	0.000186531	0.000914508	down	23	14	7	46	47	57	chr2:10094591-10130683	-	3122	protein-coding	mmu:16425	Inter-alpha-trypsin inhibitor heavy chain H2
Itih5	1.27903	2.08566e-91	4.44527e-89	up	3441	3095	2800	1626	1630	1578	chr2:10153536-10256529	+	7928	protein-coding	mmu:209378	Inter-alpha-trypsin inhibitor heavy chain H5
Ivl	-1.17638	0.00275968	0.0103288	down	34	9	15	39	58	61	chr3:92570899-92573790	-	1989	protein-coding	mmu:16447	Involucrin
Jam2	-1.13778	1.47846e-16	2.53185e-15	down	173	122	134	442	386	349	chr16:84774123-84826380	+	4822	protein-coding	mmu:67374	Junctional adhesion molecule B
Kcna1	1.84391	2.1384e-05	0.000125146	up	44	28	40	19	14	6	chr6:126636463-126645801	-	8970	protein-coding	mmu:16485	Potassium voltage-gated channel subfamily A member 1
Kcna6	1.42904	0.0122183	0.037912	up	17	14	24	6	6	14	chr6:126708328-126740915	-	6193	protein-coding	mmu:16494	Potassium voltage-gated channel subfamily A member 6
Kcnab2	-1.10659	5.06161e-10	5.39404e-09	down	107	81	72	278	197	223	chr4:152390740-152477549	-	4107	protein-coding	mmu:16498	Voltage-gated potassium channel subunit beta-2
Kcne3	1.57218	0.00409579	0.0146749	up	24	31	16	3	16	11	chr7:100176507-100184869	+	2275	protein-coding	mmu:57442	MinK-related peptide 2
Kcne4	-1.61376	4.89163e-32	1.79004e-30	down	189	100	107	514	461	519	chr1:78816949-78820025	+	2463	protein-coding	mmu:57814	Potassium voltage-gated channel subfamily E member 4
Kcnj4	-1.67527	0.00415908	0.0148712	down	5	4	9	21	19	33	chr15:79480226-79511881	-	6409	protein-coding	mmu:16520	Inward rectifier potassium channel 4
Kcnk13	-1.73139	4.47578e-05	0.000248388	down	9	8	18	47	43	58	chr12:99964499-100062682	+	3112	protein-coding	mmu:217826	Potassium channel subfamily K member 13
Kcnt2	-1.61636	1.44062e-05	8.71557e-05	down	12	22	16	59	52	85	chr1:140245657-140613962	+	8981	protein-coding	mmu:240776	Protein Kcnt2
Klra2	-1.01767	0.0112803	0.0354057	down	26	11	12	36	45	40	chr6:131198970-131247716	-	2216	protein-coding	mmu:16633	Killer cell lectin-like receptor subfamily A member 2
Kng1	-1.08546	0.00197922	0.00773444	down	19	19	20	48	55	52	chr16:23058220-23082078	+	2299	protein-coding	mmu:16644	Kininogen-1
Krt79	1.03808	7.962e-06	4.99907e-05	up	107	77	86	50	57	57	chr15:101929332-101940324	-	2097	protein-coding	mmu:223917	Keratin, type II cytoskeletal 79
LOC101055737	1.08481	0.00555126	0.0191663	up	42	25	29	19	20	17	chr18:37652378-37652982	-	605	pseudo		protein UXT-like
LOC102632957	1.48794	0.00187957	0.00739268	up	32	20	33	7	10	21	chr8:24502201-24512539	+	3108	lncRNA	mmu:102632957	uncharacterized LOC102632957
LOC102633627	-1.21063	0.015864	0.0471555	down	9	13	7	28	20	37	chr17:21966174-21968242	-	2069	pseudo	mmu:102633627	tropomyosin alpha-4 chain-like
LOC102636101	2.40531	0.0101922	0.032475	up	8	10	7	3	1	2	chrX:36838987-36841672	-	2686	pseudo		60S ribosomal protein L39-like
LOC102643247	1.22858	1.02215e-30	3.49704e-29	up	612	470	530	287	266	309	chr4:99929818-99932327	+	1880	lncRNA	mmu:102643247	uncharacterized LOC102643247
LOC108167375	1.0872	2.11134e-09	2.08427e-08	up	188	146	127	84	93	93	chr17:8283968-8291373	+	3491	lncRNA
LOC108167693	1.79321	0.00683258	0.0229724	up	20	8	17	5	8	3	chr9:123381659-123390477	+	6387	lncRNA
Lair1	-1.0448	0.00241268	0.00916273	down	37	15	27	53	54	94	chr7:4007073-4073507	-	4269	protein-coding	mmu:52855	Leukocyte-associated immunoglobulin-like receptor 1
Lbp	-1.41671	5.44329e-65	5.72344e-63	down	504	333	322	1312	1203	1323	chr2:158306493-158332852	+	2525	protein-coding	mmu:16803	Lipopolysaccharide-binding protein
Lcn2	-1.81155	3.8468e-136	2.52799e-133	down	542	411	414	1920	1946	2120	chr2:32384637-32387739	-	853	protein-coding	mmu:16819	Neutrophil gelatinase-associated lipocalin
Lcp1	-1.00675	1.93193e-40	9.61212e-39	down	969	597	672	1924	1690	1961	chr14:75131105-75230842	+	4106	protein-coding	mmu:18826	Plastin-2
Lcp2	-1.07143	0.000331979	0.00155462	down	59	15	47	97	100	115	chr11:34047201-34092280	+	3348	protein-coding	mmu:16822	Lymphocyte cytosolic protein 2
Ldhd	1.25585	5.87973e-07	4.38049e-06	up	87	93	84	54	42	44	chr8:111626271-111630322	-	2221	protein-coding	mmu:52815	Probable D-lactate dehydrogenase, mitochondrial
Lefty1	-1.03579	0.00662793	0.0223653	down	27	14	13	42	38	56	chr1:180935039-180938401	+	1604	protein-coding	mmu:13590	Left-right determination factor 1
Letmd1	1.05828	1.87729e-115	8.70844e-113	up	4561	3603	3507	2433	2209	2365	chr15:100469011-100479252	+	2814	protein-coding	mmu:68614	LETM1 domain-containing protein 1
Lgi2	-1.19311	2.26207e-59	2.0387e-57	down	758	536	491	1783	1559	1728	chr5:52533517-52566306	-	6300	protein-coding	mmu:246316	LGI2B brain-derived splice form
Lmx1b	-1.59408	0.0136032	0.041499	down	5	4	6	13	16	28	chr2:33560965-33640973	-	5273	protein-coding	mmu:16917	LIM homeobox transcription factor 1-beta
Lonrf2	-1.05746	0.00170265	0.00676265	down	23	23	21	50	71	54	chr1:38793652-38836715	-	6929	protein-coding	mmu:381338	LON peptidase N-terminal domain and ring finger 2
Lpar5	-2.19546	0.00259919	0.00979088	down	5	5	1	20	33	9	chr6:125067843-125086129	+	5218	protein-coding	mmu:381810	Lysophosphatidic acid receptor 5
Lrmp	-1.13574	0.0060842	0.0207796	down	16	15	12	29	47	42	NT_166305.2:1632944-1693046	+	2321	protein-coding	mmu:16970	Lymphoid-restricted membrane protein, isoform CRA_a
Lrp2	-1.34079	1.9211e-13	2.62789e-12	down	93	52	65	225	223	211	chr2:69424335-69586067	-	15467	protein-coding	mmu:14725	Low-density lipoprotein receptor-related protein 2
Lrrc17	-1.84343	5.65764e-53	4.24916e-51	down	201	143	128	717	613	776	chr5:21543527-21575911	+	2197	protein-coding	mmu:74511	Leucine-rich repeat-containing protein 17
Lrrc25	-1.43667	9.759e-07	7.0605e-06	down	34	22	21	73	94	91	chr8:70616844-70620850	+	1273	protein-coding	mmu:211228	Leucine-rich repeat-containing protein 25
Lrrn2	-1.14821	0.00121587	0.00502796	down	26	11	22	52	56	54	chr1:132880355-132940005	+	3346	protein-coding	mmu:16980	Leucine-rich-repeat protein
Lrtm1	1.81411	8.7585e-06	5.46652e-05	up	67	28	38	16	21	9	chr14:29018208-29033642	+	7318	protein-coding	mmu:319476	Leucine-rich repeats and transmembrane domains 1
Lum	-1.10404	1.14959e-13	1.60312e-12	down	149	123	125	410	357	302	chr10:97565501-97572703	+	2075	protein-coding	mmu:17022	Lumican
Lurap1	1.42204	0.00210391	0.00812507	up	30	42	17	18	13	11	chr4:116136728-116144616	-	1427	protein-coding	mmu:68075	Uncharacterized protein
Lxn	-1.01856	2.03422e-32	7.60278e-31	down	609	388	484	1267	1150	1319	chr3:67457999-67463907	-	1092	protein-coding	mmu:17035	Latexin
Ly6c1	-1.06011	9.86145e-17	1.7073e-15	down	267	185	179	558	447	631	chr15:75044018-75048853	-	891	protein-coding	mmu:17067	Lymphocyte antigen 6C1
Ly6k	-2.03941	6.67205e-05	0.000358174	down	16	2	7	34	32	58	chr15:74796874-74799968	-	773	protein-coding	mmu:76486	Lymphocyte antigen 6K
Ly86	-1.77904	0.00790163	0.026064	down	3	7	3	20	13	24	chr13:37345345-37419036	+	997	protein-coding	mmu:17084	Lymphocyte antigen 86
Ly9	-1.30796	4.72981e-06	3.0699e-05	down	53	20	34	124	77	125	chr1:171588613-171607410	-	2515	protein-coding	mmu:17085	T-lymphocyte surface antigen Ly-9
Lyve1	-1.4156	0.00282701	0.0105533	down	16	7	9	48	34	23	chr7:110850607-110862953	-	2607	protein-coding	mmu:114332	Lymphatic vessel endothelial hyaluronic acid receptor 1
Lyz2	-1.30613	5.57408e-08	4.68877e-07	down	3064	1337	2075	6655	5608	7334	chr10:117277541-117282272	-	1057	protein-coding	mmu:17105	Lysozyme C-2
Marco	-1.0877	2.13818e-06	1.46943e-05	down	79	34	66	140	150	181	chr1:120474538-120505084	-	1985	protein-coding	mmu:17167	Macrophage receptor MARCO
Matn4	-3.12238	0.00570429	0.0196265	down	2	1	0	13	7	12	chr2:164389393-164405160	-	2677	protein-coding	mmu:17183	Matrilin-4
Mb	3.38504	3.78204e-05	0.000212733	up	19	20	11	4	2	0	chr15:77015487-77050668	-	1108	protein-coding	mmu:17189	Myoglobin
Mboat2	1.33115	0.00256166	0.0096634	up	29	34	28	24	12	10	chr12:24831549-24964400	+	7386	protein-coding	mmu:67216	Putative uncharacterized protein
Mctp2	-1.29661	0.00135305	0.00550574	down	17	18	11	67	36	39	chr7:72077827-72306595	-	6342	protein-coding	mmu:244049	Multiple C2 and transmembrane domain-containing protein 2
Mfap4	-1.26505	7.61767e-15	1.15525e-13	down	153	79	85	334	276	328	chr11:61485378-61488708	+	1655	protein-coding	mmu:76293	Microfibril-associated glycoprotein 4
Mfsd4b1	1.97339	0.0105231	0.0333743	up	7	18	11	5	1	6	chr10:40001573-40025268	-	2679	protein-coding
Mfsd6	-1.04098	1.74036e-09	1.73728e-08	down	107	67	87	243	214	212	chr1:52656299-52727462	-	7027	protein-coding	mmu:98682	Major facilitator superfamily domain-containing protein 6
Mgarp	1.67662	1.85866e-09	1.84718e-08	up	83	69	77	31	32	27	chr3:51388412-51396547	-	1430	protein-coding	mmu:67749	Protein MGARP
Milr1	-1.04329	0.0155841	0.0465339	down	11	20	14	43	26	50	chr11:106750652-106768794	+	3016	protein-coding	mmu:380732	Allergin-1
Mink1	1.52403	0.00106081	0.00444621	up	36	60	15	18	13	18	NT_187026.1:667322-719972	+	4994	protein-coding	mmu:50932	Misshapen-like kinase 1
Mir378a	1.84737	0.000767393	0.00331985	up	22	20	21	6	11	5	chr18:61397835-61397900	-	66	ncRNA	mmu:723889	microRNA 378a
Mmp2	-1.2371	7.1487e-89	1.4455e-86	down	1872	1270	1160	4395	3849	4313	chr8:92827291-92853421	+	3204	protein-coding	mmu:17390	72 kDa type IV collagenase
Mmp3	-1.75351	3.20814e-17	5.74334e-16	down	52	40	41	203	182	175	chr9:7445822-7455975	+	1801	protein-coding	mmu:17392	Stromelysin-1
Mpc1	1.05034	1.30943e-31	4.64098e-30	up	1037	861	916	622	574	511	chr17:8294070-8297662	+	3116	protein-coding	mmu:55951	Mitochondrial pyruvate carrier 1
Mpeg1	-1.12378	3.80392e-33	1.45974e-31	down	522	384	419	1319	1008	1284	chr19:12460709-12465285	+	4336	protein-coding	mmu:17476	Macrophage-expressed gene 1 protein
Mpzl2	1.4989	4.39342e-10	4.70741e-09	up	117	103	114	61	52	36	chr9:45040275-45054043	+	3474	protein-coding	mmu:14012	Myelin protein zero-like protein 2
Mrc1	-2.21745	4.79284e-35	1.96345e-33	down	430	219	318	1765	1765	2018	chr2:14229414-14332023	+	5318	protein-coding	mmu:17533	Macrophage mannose receptor 1
Ms4a14	-1.47377	0.00367816	0.013373	down	10	8	6	28	24	31	chr19:11301249-11315875	-	4344	protein-coding	mmu:383435	Protein Ms4a14
Ms4a4a	-2.50309	2.53383e-08	2.22266e-07	down	8	5	9	53	55	48	chr19:11375488-11392915	+	996	protein-coding	mmu:666907	Protein Ms4a4a
Ms4a6b	-2.04066	3.38929e-12	4.26964e-11	down	43	9	27	143	129	125	chr19:11518559-11530403	+	1687	protein-coding	mmu:69774	Membrane-spanning 4-domains subfamily A member 6B
Ms4a6c	-1.93368	1.26776e-05	7.74103e-05	down	69	17	50	207	188	237	chr19:11469041-11487069	+	4832	protein-coding	mmu:73656	Ms4a6c protein
Ms4a6d	-1.84053	1.04769e-27	3.10606e-26	down	96	49	68	320	305	320	chr19:11586606-11604804	-	1371	protein-coding	mmu:68774	Membrane-spanning 4-domains subfamily A member 6D
Ms4a7	-1.88965	3.01893e-15	4.72836e-14	down	38	30	26	144	144	146	chr19:11321039-11336146	-	1576	protein-coding	mmu:109225	Protein Ms4a7
Mt1	1.00612	2.58598e-78	3.95981e-76	up	4867	3688	4049	2755	2613	2486	chr8:94179084-94180327	+	760	protein-coding	mmu:17748	Metallothionein-1
Mt2	1.00887	7.18353e-19	1.40919e-17	up	4462	3616	4128	2733	2580	2324	chr8:94172618-94173567	+	556	protein-coding	mmu:17750	Metallothionein-2
Muc2	1.83839	9.18892e-10	9.47859e-09	up	92	59	81	21	23	37	chr7:141690340-141754694	+	6891	protein-coding	mmu:17831	Mucin-2
Mybph	2.39849	0.000125812	0.000637631	up	23	23	13	7	4	3	chr1:134193417-134201234	+	2620	protein-coding	mmu:53311	Myosin-binding protein H
Myct1	1.40837	0.0020568	0.00797833	up	38	29	29	17	23	5	chr10:5593728-5606789	+	2777	protein-coding	mmu:68632	Myc target protein 1
Myh1	1.58681	9.99354e-08	8.12465e-07	up	87	109	56	44	31	31	chr11:67200109-67224575	+	6020	protein-coding	mmu:17879	Myosin, heavy polypeptide 1, skeletal muscle, adult
Myh3	1.49527	2.85602e-05	0.00016386	up	61	42	48	30	11	26	chr11:67078273-67102291	+	6063	protein-coding	mmu:17883	Myosin-3
Myh8	2.30775	7.5106e-05	0.000398768	up	25	28	14	8	4	5	chr11:67277124-67308634	+	6149	protein-coding	mmu:17885	Myosin, heavy polypeptide 8, skeletal muscle, perinatal
Myo1f	-1.05387	1.23016e-08	1.12476e-07	down	97	58	92	204	220	216	chr17:33555707-33607764	+	3833	protein-coding	mmu:17916	Unconventional myosin-If
Myom2	1.97538	0.00943895	0.0304378	up	16	12	7	6	2	3	chr8:15057653-15133420	+	5138	protein-coding	mmu:17930	M-protein
Naip2	-1.04808	0.0167715	0.0494614	down	17	14	9	45	26	32	NT_187006.1:20-128521	-	8880	protein-coding	mmu:17948	Baculoviral IAP repeat-containing protein 1b
Naip6	-2.09623	0.0002682	0.00127488	down	14	6	0	27	33	42	chr13:100281121-100316616	-	6705	protein-coding	mmu:17952	Birc1f protein
Nceh1	-1.11242	7.80801e-16	1.27088e-14	down	163	126	166	397	422	416	chr3:27183004-27245266	+	4541	protein-coding	mmu:320024	Neutral cholesterol ester hydrolase 1
Ncf1	-1.37013	1.26582e-08	1.15269e-07	down	59	30	58	138	142	194	chr5:134220053-134229625	-	2764	protein-coding	mmu:17969	Neutrophil cytosol factor 1
Ncf2	-1.00016	1.75002e-05	0.000103999	down	89	35	86	173	157	192	chr1:152800153-152836990	+	3590	protein-coding	mmu:17970	Neutrophil cytosol factor 2
Ndnf	-1.50348	1.35397e-06	9.61065e-06	down	29	22	17	97	64	79	chr6:65671611-65712323	+	14859	protein-coding	mmu:68169	Protein NDNF
Ndufa4l2	2.28588	1.61582e-81	2.65466e-79	up	803	583	496	157	173	148	chr10:127514939-127517154	+	962	protein-coding	mmu:407790	NADH dehydrogenase [ubiquinone] 1 alpha subcomplex subunit 4-like 2
Nefm	-1.09355	5.94912e-07	4.42808e-06	down	59	47	42	133	124	137	chr14:68119545-68125004	-	3230	protein-coding	mmu:18040	Neurofilament medium polypeptide
Nfam1	-1.60754	1.18691e-07	9.55103e-07	down	30	14	24	92	86	79	chr15:82996736-83033397	-	3962	protein-coding	mmu:74039	Nfam1 protein
Ngfr	1.46541	7.78801e-17	1.36027e-15	up	254	213	186	79	119	97	chr11:95568818-95587698	-	3409	protein-coding	mmu:18053	Nerve growth factor receptor (TNFR superfamily, member 16)
Nkain4	-1.95619	5.83746e-09	5.51639e-08	down	21	11	16	76	84	71	chr2:180934766-180954891	-	1382	protein-coding	mmu:58237	Sodium/potassium-transporting ATPase subunit beta-1-interacting protein 4
Nlrc3	-1.13385	0.000233917	0.00112548	down	35	25	17	76	68	65	chr16:3943807-3979017	-	9612	protein-coding	mmu:268857	Caterpillar 16.2
Nlrp3	-1.32771	0.000459257	0.00208203	down	16	12	21	43	51	61	chr11:59541569-59566956	+	4021	protein-coding	mmu:216799	NACHT, LRR and PYD domains-containing protein 3
Nov	-1.21178	1.24141e-66	1.4086e-64	down	1022	721	635	2246	2347	2231	chr15:54745928-54753762	+	2366	protein-coding	mmu:18133	Putative uncharacterized protein
Nrarp	2.24554	5.65439e-06	3.62304e-05	up	32	32	23	6	9	8	chr2:25180758-25183339	+	2582	protein-coding	mmu:67122	Notch-regulated ankyrin repeat-containing protein
Nrros	-1.16858	3.12489e-09	3.02552e-08	down	92	55	86	228	174	253	chr16:32142785-32165589	-	3559	protein-coding	mmu:224109	Negative regulator of reactive oxygen species
Ntn1	-1.46177	3.59555e-34	1.42485e-32	down	211	126	161	582	543	580	chr11:68209364-68386826	-	5738	protein-coding	mmu:18208	Netrin-1
Ntn3	-1.0004	0.0161044	0.0477619	down	21	13	23	28	41	74	chr17:24203831-24209387	-	4911	protein-coding	mmu:18209	Netrin 2-like (Chicken), isoform CRA_a
Nxpe5	-1.59956	1.28116e-09	1.29945e-08	down	40	24	24	113	114	103	chr5:138207499-138251876	+	3009	protein-coding	mmu:381680	Protein Nxpe5
Nxph4	1.94443	6.80702e-09	6.38669e-08	up	86	40	67	25	18	19	chr10:127525473-127534559	-	1675	protein-coding	mmu:104080	Neurexophilin
Oas2	-1.0588	0.00207186	0.00802686	down	27	16	48	64	81	96	chr5:120730333-120749874	-	3983	protein-coding	mmu:246728	2'-5'-oligoadenylate synthase 2
Olfml1	-1.563	0.00482705	0.0169635	down	7	5	8	19	30	25	chr7:107567433-107591365	+	1969	protein-coding	mmu:244198	Protein Olfml1
Olfr1033	-1.04889	0.00112037	0.0046661	down	25	20	24	61	60	58	chr2:86020640-86044808	+	7696	protein-coding	mmu:258571	Olfactory receptor
Oplah	1.03283	1.60114e-68	1.92772e-66	up	2550	1976	2128	1419	1299	1355	chr15:76296603-76331101	-	4241	protein-coding	mmu:75475	5-oxoprolinase
Otop1	1.83688	2.09681e-54	1.63717e-52	up	624	507	588	203	211	191	chr5:38277404-38304217	+	3150	protein-coding	mmu:21906	Otopetrin-1
P2rx7	-1.23437	2.35693e-06	1.61273e-05	down	45	36	29	127	82	114	chr5:122643911-122691432	+	4936	protein-coding	mmu:18439	P2X purinoceptor 7
P2ry12	-1.92136	0.00129003	0.00528753	down	1	7	9	22	31	31	chr3:59216271-59263014	-	2498	protein-coding	mmu:70839	Purinergic receptor P2Y, G-protein coupled 12, isoform CRA_a
P2ry6	-1.69287	1.06938e-12	1.39737e-11	down	36	34	36	142	130	159	chr7:100937630-100975497	-	1950	protein-coding	mmu:233571	Pyrimidinergic receptor P2Y, G-protein coupled, 6
Palm3	-1.63512	0.0124763	0.0385912	down	13	4	1	13	26	27	chr8:84021045-84030295	+	2449	protein-coding	mmu:74337	Paralemmin-3
Palmd	1.08211	2.07582e-11	2.4803e-10	up	257	189	244	153	137	119	chr3:116918262-116968952	-	2394	protein-coding	mmu:114301	Palmdelphin
Pamr1	-1.78497	1.71586e-41	8.84398e-40	down	147	98	97	482	466	516	chr2:102549931-102643041	+	2855	protein-coding	mmu:210622	Inactive serine protease PAMR1
Pcdh17	1.6289	0.00503323	0.017594	up	17	14	25	8	11	4	chr14:84443563-84537565	+	10098	protein-coding	mmu:219228	Protein Pcdh17
Pcdh20	1.46241	0.000172892	0.000853474	up	57	39	38	14	33	13	chr14:88464747-88471396	-	5237	protein-coding	mmu:219257	Protocadherin 20
Pcdhb2	-1.77521	0.0143073	0.0433117	down	7	2	4	15	31	8	chr18:37294840-37297614	+	2775	protein-coding	mmu:93873	Protein Pcdhb2
Pck1	1.41514	4.95681e-54	3.79509e-52	up	953	810	703	372	397	387	chr2:173153073-173159254	+	2617	protein-coding	mmu:18534	Putative uncharacterized protein
Pde4d	1.06175	9.47443e-26	2.60332e-24	up	645	531	571	352	327	372	chr13:108654177-109955969	+	19540	protein-coding	mmu:238871	Phosphodiesterase 4D, cAMP specific
Pdk1	1.40064	6.21279e-125	3.49958e-122	up	3620	2897	3128	1579	1516	1489	chr2:71873213-71903858	+	5291	protein-coding	mmu:228026	Putative uncharacterized protein
Pdk4	1.29455	3.4029e-221	1.07341e-217	up	13411	10545	10933	6174	5800	5840	chr6:5483351-5496278	-	3453	protein-coding	mmu:27273	[Pyruvate dehydrogenase (acetyl-transferring)] kinase isozyme 4, mitochondrial
Pdlim4	-1.49696	1.24863e-16	2.14525e-15	down	90	50	60	236	229	234	chr11:54054928-54069032	-	1185	protein-coding	mmu:30794	PDZ and LIM domain protein 4
Peak1os	-1.42624	0.000449934	0.00204506	down	29	5	16	59	43	61	chr9:56241353-56330413	+	10203	lncRNA
Pecam1	1.36377	1.17292e-19	2.38392e-18	up	372	245	254	138	114	168	chr11:106654213-106750623	-	3713	protein-coding	mmu:18613	Platelet endothelial cell adhesion molecule
Perm1	2.01098	4.7335e-12	5.90172e-11	up	84	75	72	23	24	25	chr4:156203266-156221307	+	4322	protein-coding	mmu:74183	PGC-1 and ERR-induced regulator in muscle protein 1
Pfkfb3	1.09796	2.55388e-115	1.11888e-112	up	5875	4814	4601	3177	2879	2890	chr2:11471430-11554071	-	5182	protein-coding	mmu:170768	Protein Pfkfb3
Pfkl	1.07007	4.36355e-153	3.82344e-150	up	10082	7997	7840	5049	5059	5329	chr10:77986947-78009796	-	3719	protein-coding	mmu:18641	ATP-dependent 6-phosphofructokinase, liver type
Pfkp	1.06107	3.0956e-94	7.39754e-92	up	3411	2645	2720	1804	1750	1705	chr13:6579874-6648792	-	10163	protein-coding	mmu:56421	ATP-dependent 6-phosphofructokinase, platelet type
Pgk1	1.11625	1.00162e-97	2.72372e-95	up	3280	2431	2581	1689	1522	1566	chrX:106187100-106203699	+	1825	protein-coding	mmu:18655	Phosphoglycerate kinase 1
Pgm5	-1.31551	0.00227339	0.00870078	down	13	13	9	36	37	36	chr19:24678261-24861842	-	7981	protein-coding	mmu:226041	Pgm5 protein
Pgr	-1.09388	0.00663862	0.0223919	down	19	20	8	44	40	41	chr9:8893175-8968611	+	10686	protein-coding	mmu:18667	Progesterone receptor
Phospho1	1.19136	3.14224e-156	2.91526e-153	up	5257	4060	4154	2466	2435	2472	chr11:95824500-95832140	+	1910	protein-coding	mmu:237928	Phosphatase, orphan 1
Phyh	1.00552	1.35742e-51	9.60058e-50	up	1738	1307	1421	964	921	896	chr2:4918996-4938743	+	1474	protein-coding	mmu:16922	Phytanoyl-CoA dioxygenase, peroxisomal
Pi16	-2.91301	1.14083e-06	8.17503e-06	down	5	2	4	38	29	36	chr17:29318796-29328903	+	2245	protein-coding	mmu:74116	Peptidase inhibitor 16
Pid1	-1.07972	1.61103e-15	2.54856e-14	down	180	123	133	364	358	425	chr1:84036293-84339845	-	2762	protein-coding	mmu:98496	PTB-containing, cubilin and LRP1-interacting protein
Piezo2	-1.09837	2.76959e-40	1.36934e-38	down	521	438	374	1155	1203	1205	chr18:63010213-63387320	-	10907	protein-coding	mmu:667742	Family with sequence similarity 38, member B
Pik3cg	-1.74485	1.15241e-07	9.28284e-07	down	43	7	26	97	101	111	chr12:32173129-32208677	-	6811	protein-coding	mmu:30955	Phosphoinositide-3-kinase gamma polypeptide
Pla1a	-1.13186	1.42468e-31	5.03813e-30	down	349	286	250	794	762	865	chr16:38396117-38433191	-	1974	protein-coding	mmu:85031	Phospholipase A1 member A
Pla2g7	-1.12084	5.43734e-08	4.57863e-07	down	74	58	45	181	148	150	chr17:43568081-43612202	+	1915	protein-coding	mmu:27226	Phospholipase A2, group VII (Platelet-activating factor acetylhydrolase, plasma), isoform CRA_b
Plcg2	-1.1464	3.89292e-05	0.000218269	down	47	23	27	83	96	85	chr8:117498275-117635142	+	4314	protein-coding	mmu:234779	1-phosphatidylinositol 4,5-bisphosphate phosphodiesterase gamma-2
Pld4	-1.76983	1.69925e-07	1.34474e-06	down	28	10	18	71	68	96	chr12:112760655-112768986	+	1978	protein-coding	mmu:104759	Phospholipase D4
Plek	-1.34213	2.36912e-07	1.84249e-06	down	288	118	209	630	628	653	chr11:16971206-17008718	-	4117	protein-coding	mmu:56193	Pleckstrin
Plin5	1.40144	1.13231e-101	3.50173e-99	up	1982	1388	1482	762	763	761	chr17:56111597-56117606	-	1997	protein-coding	mmu:66968	Perilipin-5
Plppr4	-1.16172	0.00353318	0.0129113	down	20	14	21	56	69	29	chr3:117319145-117360876	-	5690	protein-coding
Plvap	1.20803	6.67525e-05	0.000358224	up	96	43	54	29	34	39	chr8:71497753-71511804	-	2115	protein-coding	mmu:84094	Plasmalemma vesicle-associated protein
Plxnb3	1.7328	6.59565e-05	0.000354677	up	41	31	34	22	10	8	chrX:73756559-73772510	+	6351	protein-coding	mmu:140571	Plexin B3
Pnmal2	-1.3573	0.000870453	0.00372559	down	13	17	10	42	47	40	chr7:16944682-16948828	+	4147	protein-coding	mmu:434128	Protein Pnmal2
Pnpla3	1.11601	4.89172e-55	3.91636e-53	up	1381	1076	1086	712	679	652	chr15:84167784-84189521	+	4649	protein-coding	mmu:116939	Patatin-like phospholipase domain-containing protein 3
Podxl	1.31571	8.79723e-05	0.000460351	up	53	39	51	21	27	24	chr6:31519493-31563937	-	5330	protein-coding	mmu:27205	Putative uncharacterized protein
Popdc2	-1.1756	0.00747712	0.0248848	down	18	13	7	38	28	40	chr16:38362160-38378216	+	2256	protein-coding	mmu:64082	Popdc2 protein
Ppara	1.44676	1.45438e-121	7.16883e-119	up	2638	2178	2145	1147	1005	1050	chr15:85734628-85806851	+	8146	protein-coding	mmu:19013	Peroxisome proliferator-activated receptor alpha
Ppargc1a	1.17334	5.85363e-32	2.12727e-30	up	868	650	733	465	424	360	chr5:51454249-52116058	-	10241	protein-coding	mmu:19017	Peroxisome proliferator-activated receptor gamma coactivator 1-alpha
Ppargc1b	1.08262	1.88464e-73	2.54056e-71	up	2286	1841	1879	1202	1174	1176	chr18:61291445-61401462	-	11474	protein-coding	mmu:170826	Peroxisome proliferative activated receptor, gamma, coactivator 1 beta
Ppp1r14a	-1.19891	1.08545e-08	9.97654e-08	down	62	51	52	143	151	180	chr7:29289320-29293390	+	531	protein-coding	mmu:68458	Protein phosphatase 1 regulatory subunit 14A
Ppp1r3b	1.56753	4.71379e-140	3.23243e-137	up	3921	3152	3368	1603	1440	1379	chr8:35375667-35388139	+	4613	protein-coding	mmu:244416	Protein phosphatase 1 regulatory subunit 3B
Ppp1r3c	2.09164	1.97714e-56	1.61573e-54	up	508	457	439	136	154	124	chr19:36731731-36736604	-	2676	protein-coding	mmu:53412	Protein phosphatase 1 regulatory subunit 3C
Prelid2	1.6369	1.16198e-15	1.87007e-14	up	168	125	165	61	60	64	chr18:41875696-41951194	-	724	protein-coding	mmu:77619	Prelid2 protein
Prex2	-1.24247	3.34678e-32	1.23564e-30	down	299	240	202	755	753	676	chr1:10993272-11303683	+	11305	protein-coding	mmu:109294	Phosphatidylinositol 3,4,5-trisphosphate-dependent Rac exchanger 2 protein
Prkcb	-1.79655	1.08579e-06	7.80897e-06	down	25	10	13	77	47	81	chr7:122289125-122634402	+	9587	protein-coding	mmu:18751	Protein kinase C beta type
Prl2c5	1.22138	0.000686508	0.00300767	up	55	58	27	30	24	21	chr13:13182703-13191930	+	997	protein-coding	mmu:107849	Protein Prl2c5
Proser2	1.76156	0.00261685	0.00984566	up	18	21	17	7	3	11	chr2:6098493-6130293	-	3796	protein-coding	mmu:227545	Proline and serine-rich protein 2
Prr15	2.8592	7.84989e-05	0.000415326	up	25	11	17	5	1	3	chr6:54327012-54330200	+	1381	protein-coding	mmu:78004	Proline-rich protein 15
Prss12	-1.23412	0.00271174	0.0101663	down	20	16	7	45	36	44	chr3:123446913-123506602	+	2607	protein-coding	mmu:19142	Neurotrypsin
Prss16	-2.17265	0.00406436	0.0145854	down	6	3	1	17	9	29	chr13:22002176-22009741	-	2152	protein-coding	mmu:54373	Protease, serine, 16 (Thymus), isoform CRA_d
Pstpip1	-1.12133	9.77702e-05	0.000506581	down	35	21	32	88	75	76	chr9:56078447-56128890	+	1851	protein-coding	mmu:19200	Proline-serine-threonine phosphatase-interacting protein 1
Ptpn6	-1.24799	1.93558e-09	1.92121e-08	down	78	40	59	163	164	194	chr6:124720707-124738709	-	2221	protein-coding	mmu:15170	Tyrosine-protein phosphatase non-receptor type 6
Ptpn7	-1.29834	3.87754e-06	2.55778e-05	down	35	28	22	85	93	82	chr1:135131837-135145328	+	3399	protein-coding	mmu:320139	Protein-tyrosine-phosphatase
Ptprc	-1.32277	8.32015e-13	1.09537e-11	down	89	51	66	232	199	209	chr1:138062859-138175756	-	5568	protein-coding	mmu:19264	Receptor-type tyrosine-protein phosphatase C
Pygl	1.44749	1.23434e-62	1.23215e-60	up	1090	885	840	471	377	444	chr12:70190815-70227683	-	2821	protein-coding	mmu:110095	Alpha-1,4 glucan phosphorylase
Rab3il1	-1.23965	1.04035e-13	1.45465e-12	down	98	72	77	249	226	253	chr19:10001674-10038380	+	2896	protein-coding	mmu:74760	Guanine nucleotide exchange factor for Rab-3A
Rac2	-1.50918	1.0477e-09	1.0758e-08	down	42	34	35	141	102	153	chr15:78559169-78572783	-	3036	protein-coding	mmu:19354	Ras-related C3 botulinum toxin substrate 2
Raet1e	-1.08029	7.55629e-09	7.04361e-08	down	89	74	83	230	173	251	chr10:22158532-22191790	+	3316	protein-coding	mmu:379043	Retinoic acid early transcript 1E
Ramp3	2.42142	0.0135869	0.0414572	up	12	8	6	5	1	0	chr11:6658533-6677478	+	1367	protein-coding	mmu:56089	Receptor activity-modifying protein 3
Rasgrp4	-2.65987	0.0101051	0.0322628	down	1	3	0	12	9	11	chr7:29134913-29153961	+	5054	protein-coding	mmu:233046	RAS guanyl-releasing protein 4
Rbm46	1.19507	1.13082e-13	1.57834e-12	up	270	205	184	128	130	100	chr3:82836521-82876483	-	3586	protein-coding	mmu:633285	Probable RNA-binding protein 46
Rbp4	1.49976	5.35492e-105	1.83604e-102	up	1905	1586	1508	717	714	783	chr19:38116620-38125321	-	1243	protein-coding	mmu:19662	Retinol-binding protein 4
Rcor2	1.28414	1.58871e-12	2.04549e-11	up	202	153	147	99	85	73	chr19:7267394-7275225	+	2845	protein-coding	mmu:104383	REST corepressor 2
Reep1	1.21882	1.22262e-13	1.70046e-12	up	254	167	193	117	114	97	chr6:71707681-71810710	+	3804	protein-coding	mmu:52250	Receptor expression-enhancing protein 1
Reps2	-1.28325	4.68984e-06	3.04521e-05	down	34	27	26	83	100	81	chrX:162411952-162643705	-	7732	protein-coding	mmu:194590	RalBP1-associated Eps domain-containing protein 2
Retnla	-1.69279	0.00546642	0.0188905	down	7	4	5	20	28	16	chr16:48842552-48844461	+	598	protein-coding	mmu:57262	Resistin-like alpha
Rgag1	1.00928	0.0117949	0.036801	up	30	40	28	28	17	17	chrX:143057943-143105330	+	7725	protein-coding	mmu:209540	Retrotransposon gag domain-containing protein 1
Rgs18	-2.36482	4.15847e-05	0.000232085	down	7	2	6	43	22	31	chr1:144752692-144775421	-	2721	protein-coding	mmu:64214	Regulator of G-protein signaling 18
Rgs5	-1.13377	0.000789485	0.00340677	down	25	30	13	66	60	61	chr1:169655501-169695813	+	4096	protein-coding	mmu:19737	Regulator of G-protein signaling 5
Rgs6	-2.73125	0.00160136	0.00641031	down	3	3	0	9	19	21	chr12:82616665-83162061	+	6369	protein-coding	mmu:50779	Regulator of G-protein-signaling 6
Rgs7	1.20548	7.87827e-07	5.7606e-06	up	112	74	81	58	41	45	chr1:175059076-175492813	-	2812	protein-coding	mmu:24012	Regulator of G-protein-signaling 7
Rilp	1.1406	8.91611e-15	1.34441e-13	up	350	269	218	139	172	160	chr11:75510094-75513168	+	1489	protein-coding	mmu:280408	Rab interacting lysosomal protein
Rmrp	1.47985	0.0153909	0.0460442	up	7	49	17	9	10	16	chr4:43492785-43493059	-	275	ncRNA	mmu:19782	RNA component of mitochondrial RNAase P
Rnf128	-1.04912	5.75356e-09	5.44362e-08	down	95	68	75	222	175	218	chrX:139563340-139673145	+	2750	protein-coding	mmu:66889	E3 ubiquitin-protein ligase RNF128
Rnf180	-1.28379	0.00813945	0.0267393	down	7	10	14	42	23	32	chr13:105130567-105294818	-	3785	protein-coding	mmu:71816	Rnf180 protein
Rnr1	1.16593	0.0046737	0.0164981	up	48	51	23	35	21	12	chrMT:70-1024	+	955	rRNA	mmu:17724	s-rRNA
Robo3	-2.64857	0.0121307	0.0376848	down	2	0	2	7	8	16	chr9:37416045-37433435	-	5694	protein-coding	mmu:19649	Roundabout homolog 3
Ror1	-1.09118	3.89201e-46	2.32518e-44	down	712	559	596	1721	1723	1532	chr4:100095791-100444806	+	8694	protein-coding	mmu:26563	Ror1 protein
Rorb	-1.30161	0.0131813	0.0403839	down	9	6	9	27	27	20	chr19:18930609-19111196	-	9289	protein-coding	mmu:225998	Nuclear receptor ROR-beta
Rorc	2.00631	4.01792e-09	3.84531e-08	up	79	46	66	19	27	13	chr3:94372717-94398276	+	3250	protein-coding	mmu:19885	Nuclear receptor ROR-gamma
Rps25-ps1	-1.35804	0.0128778	0.0396078	down	8	7	8	16	24	34	chr6:145266359-145266851	+	493	pseudo		ribosomal protein S25, pseudogene 1
Rtn1	-1.45304	0.000951895	0.004038	down	13	8	12	44	30	39	chr12:72211749-72409054	-	3632	protein-coding	mmu:104001	Reticulon-1
Saa3	-1.10893	2.75274e-08	2.408e-07	down	81	61	51	177	147	194	chr7:46711998-46715676	-	531	protein-coding	mmu:20210	Serum amyloid A-3 protein
Samd12	-2.07815	0.00578181	0.0198541	down	4	3	2	13	20	14	chr15:53399114-53902539	-	9111	protein-coding	mmu:320679	Samd12 protein
Samd5	-2.0554	2.46085e-13	3.33728e-12	down	29	15	24	109	126	116	chr10:9262461-9676513	-	5908	protein-coding	mmu:320825	Sterile alpha motif domain-containing protein 5
Samsn1	-1.85838	0.00830861	0.027261	down	4	2	6	29	13	13	chr16:75858794-75909266	-	1845	protein-coding	mmu:67742	SAM domain-containing protein SAMSN-1
Sash3	-1.19781	0.00974272	0.031283	down	14	10	8	33	32	26	chrX:48146436-48161565	+	2680	protein-coding	mmu:74131	SAM and SH3 domain-containing protein 3
Sbk2	1.97756	0.0130106	0.0399384	up	10	14	7	5	2	3	chr7:4956910-4964470	-	1495	protein-coding	mmu:381836	Serine/threonine-protein kinase SBK2
Scara3	-1.04216	9.22203e-30	3.03653e-28	down	382	338	312	909	895	859	chr14:65919394-65953930	-	3520	protein-coding	mmu:219151	Scavenger receptor class A member 3
Scara5	-1.06587	1.29255e-11	1.56096e-10	down	156	93	111	366	267	303	chr14:65666403-65764826	+	3794	protein-coding	mmu:71145	Scavenger receptor class A member 5
Scd1	1.18612	2.4263e-203	6.37793e-200	up	767752	611913	635404	380265	369825	360193	chr19:44394450-44407709	-	4837	protein-coding	mmu:20249	Acyl-CoA desaturase 1
Scd3	1.1714	2.2956e-17	4.11902e-16	up	490	337	478	219	269	238	chr19:44203288-44244016	+	3470	protein-coding	mmu:30049	Putative uncharacterized protein
Scel	-1.19027	4.37416e-07	3.31361e-06	down	60	32	41	138	109	129	chr14:103513061-103613346	+	3330	protein-coding	mmu:64929	Scel protein
Scg2	-2.79937	0.000151297	0.000755314	down	5	0	3	19	20	29	chr1:79434669-79440090	-	2485	protein-coding	mmu:20254	Secretogranin-2
Sdr39u1	1.01392	3.53138e-25	9.42418e-24	up	654	516	517	347	364	333	chr14:55897283-55900281	-	1585	protein-coding	mmu:654795	Epimerase family protein SDR39U1
Sel1l3	-1.72695	4.40527e-05	0.000244992	down	11	8	13	45	46	42	chr5:53107083-53213452	-	4512	protein-coding	mmu:231238	Protein sel-1 homolog 3
Selenbp1	1.38034	1.39738e-38	6.52054e-37	up	636	551	537	289	248	295	chr3:94933083-94944758	+	1685	protein-coding	mmu:20341	Selenium-binding protein 1
Selplg	-1.27776	9.86181e-08	8.02583e-07	down	42	34	45	129	112	128	chr5:113817798-113832639	-	2604	protein-coding	mmu:20345	Selectin, platelet (P-selectin) ligand, isoform CRA_b
Sema3d	-1.41466	2.2566e-12	2.86563e-11	down	68	68	47	192	231	187	chr5:12383166-12588943	+	6521	protein-coding	mmu:108151	Semaphorin-3D
Sema3g	2.2583	1.6299e-30	5.55222e-29	up	232	177	163	49	42	58	chr14:31217873-31230352	+	4461	protein-coding	mmu:218877	Semaphorin-3G
Sema4g	1.14423	7.03717e-06	4.45744e-05	up	83	96	90	61	41	53	chr19:44988966-45003397	+	4704	protein-coding	mmu:26456	MKIAA1619 protein
Serpina3k	-2.13062	0.00390458	0.0140761	down	3	2	5	9	26	20	chr12:104338486-104345739	+	1652	protein-coding	mmu:20714	Serine protease inhibitor A3K
Serpina3n	-1.13872	8.18984e-133	5.16681e-130	down	7042	4622	4899	15984	14573	14653	chr12:104406698-104414334	+	2096	protein-coding	mmu:20716	Serine protease inhibitor A3N
Serpinb1a	-1.74521	1.07511e-20	2.33241e-19	down	89	45	53	291	240	243	chr13:32842092-32851185	-	1918	protein-coding	mmu:66222	Putative uncharacterized protein
Serpinb2	-1.60559	3.71187e-07	2.82956e-06	down	26	19	16	87	65	79	chr1:107500892-107525600	+	2098	protein-coding	mmu:18788	Plasminogen activator inhibitor 2, macrophage
Serpinb6c	-2.17823	8.84371e-14	1.24206e-12	down	31	11	25	137	134	104	chr13:33879816-33905708	-	1474	protein-coding	mmu:97848	Serpinb6c protein
Serpinb9b	-1.59892	2.42331e-25	6.54458e-24	down	115	85	73	376	310	343	chr13:33027414-33040559	+	1930	protein-coding	mmu:20706	Putative uncharacterized protein
Sfrp1	-1.50698	5.30358e-201	1.19497e-197	down	8150	5399	5264	23697	20752	21702	chr8:23411382-23449632	+	4427	protein-coding	mmu:20377	Secreted frizzled-related protein 1
Sfrp2	-1.16479	8.53453e-49	5.51666e-47	down	610	439	407	1456	1323	1279	chr3:83766158-83774314	+	2001	protein-coding	mmu:20319	Secreted frizzled-related protein 2
Sfrp4	-1.22252	0.0159554	0.0473737	down	8	9	11	37	27	19	chr13:19623175-19632825	+	1760	protein-coding	mmu:20379	Putative uncharacterized protein
Sh3bgr	-1.86685	1.92684e-07	1.51345e-06	down	23	13	9	76	59	67	NT_187015.1:353808-373918	+	712	protein-coding	mmu:50795	SH3 domain-binding glutamic acid-rich protein
She	1.18118	0.01155	0.0361441	up	22	23	23	14	11	13	chr3:89831370-89858846	+	5745	protein-coding	mmu:214547	She protein
Siglec1	-1.50224	2.36892e-24	6.115e-23	down	157	87	129	471	378	466	chr2:131069220-131086780	-	6387	protein-coding	mmu:20612	Sialoadhesin
Sirt3	1.03651	4.32967e-25	1.15156e-23	up	610	482	504	341	319	314	chr7:140863663-140882309	-	1535	protein-coding	mmu:64384	NAD-dependent protein deacetylase sirtuin-3
Sla	-1.94312	8.83919e-05	0.000462241	down	9	7	7	32	50	28	chr15:66780819-66831829	-	4084	protein-coding	mmu:20491	Src-like-adapter
Slc11a1	-1.03737	8.60395e-07	6.26508e-06	down	140	47	83	242	196	238	chr1:74375014-74386057	+	2470	protein-coding	mmu:18173	Natural resistance-associated macrophage protein 1
Slc16a3	1.30779	1.8314e-80	2.94743e-78	up	1696	1206	1320	718	705	703	chr11:120948484-120959000	+	2992	protein-coding	mmu:80879	Monocarboxylate transporter 4
Slc1a2	-2.13518	0.000968513	0.00409968	down	3	6	3	26	17	24	chr2:102658594-102790784	+	11571	protein-coding	mmu:20511	Excitatory amino acid transporter 2
Slc22a18	-1.19166	0.00232011	0.00885809	down	30	14	13	40	42	77	chr7:143473726-143499334	+	1571	protein-coding	mmu:18400	Solute carrier family 22 member 18
Slc25a34	1.20274	7.54851e-29	2.3811e-27	up	583	490	453	265	260	305	chr4:141618819-141624002	-	2901	protein-coding	mmu:384071	Solute carrier family 25 member 34
Slc26a6	1.04475	5.3804e-05	0.000294651	up	83	72	64	51	42	40	NW_012132906.1:69089-79964	+	3313	protein-coding	mmu:171429	Solute carrier family 26 member 6
Slc28a2	-1.40619	0.00063208	0.00279014	down	16	9	21	71	34	49	chr2:122426355-122461137	+	3904	protein-coding	mmu:269346	Concentrative nucleoside transporter 2
Slc2a4	1.37151	0.00137283	0.00557472	up	36	28	31	21	17	8	NT_187026.1:46816-52720	-	2822	protein-coding	mmu:20528	Solute carrier family 2, facilitated glucose transporter member 4
Slc7a10	1.16925	1.83214e-06	1.27353e-05	up	122	102	77	57	39	71	chr7:35186352-35201116	+	2067	protein-coding	mmu:53896	Asc-type amino acid transporter 1
Slc7a2	-1.16684	5.19614e-28	1.55215e-26	down	371	229	217	807	744	715	chr8:40862367-40922070	+	8009	protein-coding	mmu:11988	Cationic amino acid transporter 2A
Slc8a1	-1.4121	3.53635e-20	7.34852e-19	down	134	85	101	411	325	324	chr17:81373105-81738387	-	18888	protein-coding	mmu:20541	Sodium/calcium exchanger 1
Slc9b2	1.63995	2.77406e-06	1.88021e-05	up	56	62	38	20	17	26	chr3:135307692-135342845	+	2677	protein-coding	mmu:97086	Mitochondrial sodium/hydrogen exchanger 9B2
Slit1	-1.47343	0.00431861	0.0153918	down	11	4	11	31	20	39	chr19:41597824-41747540	-	7549	protein-coding	mmu:20562	Slit homolog 1 protein
Slitrk5	-4.05084	0.00103078	0.00433303	down	1	0	1	8	16	17	chr14:111675115-111683144	+	5360	protein-coding	mmu:75409	MKIAA0918 protein
Slitrk6	1.66724	0.00266584	0.0100156	up	22	36	12	13	10	5	chr14:110748041-110755206	-	4755	protein-coding	mmu:239250	SLIT and NTRK-like family, member 6
Smn1	1.92295	0.0141984	0.04304	up	5	28	7	4	3	7	NT_187006.1:48113-62603	+	1291	protein-coding	mmu:20595	Survival motor neuron protein
Smoc2	-1.05642	1.9286e-14	2.84014e-13	down	170	109	129	351	361	343	chr17:14279490-14404790	+	2862	protein-coding	mmu:64074	Putative uncharacterized protein
Smtnl2	1.99358	3.22903e-05	0.000183658	up	33	25	25	9	9	8	chr11:72389163-72411713	-	3391	protein-coding	mmu:276829	Smoothelin-like protein 2
Snx20	-1.54208	0.00131103	0.00536104	down	11	6	10	29	29	40	chr8:88626561-88636130	-	1696	protein-coding	mmu:71607	Sorting nexin-20
Sox10	1.23471	2.59449e-06	1.76685e-05	up	84	73	80	51	33	43	chr15:79154913-79164490	-	2713	protein-coding	mmu:20665	Dominant megacolon mutant Sox-10 protein
Sox2	1.60787	0.0124305	0.0384645	up	19	9	14	6	6	5	chr3:34649995-34652461	+	2467	protein-coding	mmu:20674	Transcription factor SOX-2
Sp110	-1.30351	1.05429e-05	6.5132e-05	down	29	23	53	121	94	116	chr1:85570753-85603891	-	2067	protein-coding	mmu:109032	MGC118608 protein
Spock1	-1.36425	7.35931e-05	0.000391603	down	18	16	27	75	70	54	chr13:57421195-57908332	-	4674	protein-coding	mmu:20745	Testican-1
Spon2	-1.01371	3.25742e-05	0.000185072	down	57	32	42	100	105	123	chr5:33213518-33218254	-	2237	protein-coding	mmu:100689	Putative uncharacterized protein
Sptbn5	1.73831	5.64721e-10	5.9737e-09	up	104	61	87	38	31	25	chr2:120044322-120089175	-	14929	protein-coding	mmu:640524	Protein Sptbn5
Srpk1	2.68852	0.0123866	0.0383512	up	205	24	18	19	18	5	chr17:28589590-28622647	-	2875	protein-coding	mmu:20815	SRSF protein kinase 1
St14	-1.36578	0.013637	0.0415779	down	14	2	8	24	25	26	chr9:31088590-31131882	-	4017	protein-coding	mmu:19143	Suppressor of tumorigenicity 14 protein homolog
Stab1	-1.56218	2.31902e-15	3.65026e-14	down	622	304	431	1823	1407	1701	chr14:31139017-31168651	-	7995	protein-coding	mmu:192187	Soluble form FELE-1
Sv2a	-2.29453	0.00693584	0.023265	down	4	3	0	12	12	18	chr3:96181227-96195183	+	3920	protein-coding	mmu:64051	Synaptic vesicle glycoprotein 2A
Svop	-2.17411	3.73758e-05	0.000210307	down	10	4	5	26	44	35	chr5:114026913-114091423	-	3347	protein-coding	mmu:68666	Synaptic vesicle 2-related protein
Sycp3	1.13726	1.5806e-05	9.49684e-05	up	101	66	64	52	44	34	chr10:88459587-88473236	+	1122	protein-coding	mmu:20962	Synaptonemal complex protein 3
Syt13	-1.54838	2.52032e-06	1.71783e-05	down	30	14	16	72	62	82	chr2:92915101-92956051	+	3751	protein-coding	mmu:80976	Synaptotagmin-13
Tbxas1	-1.77346	0.000169729	0.000839966	down	19	6	5	51	31	42	chr6:38875377-39084590	+	2296	protein-coding	mmu:21391	Thromboxane-A synthase
Tcp10b	1.51315	0.00331743	0.0122021	up	26	19	17	10	8	9	chr17:13061109-13082226	+	2065	protein-coding	mmu:21462	T complex protein-10
Tdrd12	1.91945	0.0129312	0.0397411	up	11	10	12	4	6	1	chr7:35466941-35538162	-	6620	protein-coding	mmu:71981	Putative ATP-dependent RNA helicase TDRD12
Tecta	-1.46229	0.0112635	0.0353599	down	8	7	5	29	13	27	chr9:42329619-42401914	-	7797	protein-coding	mmu:21683	Tecta protein
Tfap2a	1.66746	0.00758549	0.025177	up	13	19	15	9	3	7	chr13:40715302-40738237	-	3519	protein-coding	mmu:21418	Transcription factor AP-2-alpha
Tfr2	1.43191	2.65925e-06	1.80939e-05	up	68	72	49	30	33	25	chr5:137569821-137588081	+	3597	protein-coding	mmu:50765	Transferrin receptor protein 2
Tgfa	-1.37057	0.000416413	0.00190477	down	18	18	9	43	47	55	chr6:86195227-86275743	+	4547	protein-coding	mmu:21802	Protransforming growth factor alpha
Themis2	-1.28049	0.000969211	0.00410043	down	25	9	22	37	62	69	chr4:132781837-132796364	-	3844	protein-coding	mmu:230787	Protein THEMIS2
Thrsp	1.25205	4.45035e-168	5.01364e-165	up	23002	15392	17084	9848	9035	10067	chr7:97412933-97417550	-	1102	protein-coding	mmu:21835	Thyroid hormone responsive SPOT14 homolog (Rattus), isoform CRA_c
Tie1	1.34317	3.79773e-06	2.51038e-05	up	82	62	95	30	35	54	chr4:118471191-118489849	-	3879	protein-coding	mmu:21846	Tyrosine-protein kinase receptor Tie-1
Timp3	-1.47539	0	0	down	10180	7166	7183	29222	27010	28540	chr10:86300412-86349505	+	4681	protein-coding	mmu:21859	Metalloproteinase inhibitor 3
Tlr1	-1.03048	0.00190052	0.00746388	down	28	15	31	63	71	55	chr5:64924680-64933589	-	3312	protein-coding	mmu:21897	Toll-like receptor 1
Tlr13	-1.23124	3.09601e-14	4.51297e-13	down	152	74	95	320	281	328	chrX:106143275-106160493	+	4014	protein-coding	mmu:279572	Toll-like receptor 13
Tlr2	-1.21435	1.63325e-05	9.77596e-05	down	38	23	29	97	71	92	chr3:83836272-83841824	-	2936	protein-coding	mmu:24088	Toll-like receptor 2
Tlr7	-1.50966	2.57234e-13	3.48248e-12	down	78	34	68	215	206	215	chrX:167304926-167330574	-	3980	protein-coding	mmu:170743	Toll-like receptor 7
Tmem184a	-2.6595	0.0118394	0.0369179	down	2	2	0	7	16	8	chr5:139804952-139819971	-	2039	protein-coding	mmu:231832	Transmembrane protein 184A
Tmem26	1.30332	0.0162957	0.0482296	up	24	17	13	9	11	7	chr10:68723746-68782655	+	5057	protein-coding	mmu:327766	Tmem26 protein
Tmem45b	1.68321	1.00091e-63	1.02508e-61	up	839	577	643	254	274	270	chr9:31426196-31464238	-	1575	protein-coding	mmu:235135	Transmembrane protein 45B
Tmem74b	1.53177	0.00018727	0.000917842	up	35	29	37	14	17	13	chr2:151700946-151716412	+	11177	protein-coding	mmu:108832	Protein Tmem74b
Tmem82	1.10129	8.30169e-06	5.20407e-05	up	97	78	77	45	42	60	chr4:141614229-141618633	-	2066	protein-coding	mmu:213989	Transmembrane protein 82
Tmigd3	-4.04145	0.000995465	0.00419799	down	1	0	1	18	10	13	chr3:105870858-105924044	+	1794	protein-coding
Tmprss11a	-3.44955	0.00122377	0.00505188	down	1	0	2	14	16	11	chr5:86410410-86469175	-	2686	protein-coding	mmu:194597	Transmembrane protease serine 11A
Tmprss11f	-1.32743	1.21011e-37	5.43758e-36	down	269	188	212	692	678	723	chr5:86521226-86632424	-	4917	protein-coding	mmu:243083	Transmembrane protease serine 11F
Tmprss11g	-1.76345	7.53664e-05	0.000399825	down	10	6	14	36	46	46	chr5:86485877-86518600	-	2872	protein-coding	mmu:320454	Transmembrane protease serine 11G
Tnfaip8l2	-1.94597	0.000573825	0.00255588	down	13	5	2	30	21	42	chr3:95139521-95142450	-	1195	protein-coding	mmu:69769	Tumor necrosis factor alpha-induced protein 8-like protein 2
Tnfrsf11a	-1.12216	0.000143255	0.00071933	down	50	20	23	84	76	87	chr1:105780723-105847981	+	5022	protein-coding	mmu:21934	Tumor necrosis factor receptor superfamily member 11A
Tnfrsf13b	-1.66528	0.00508526	0.0177523	down	11	3	4	21	28	20	chr11:61126741-61149373	+	2641	protein-coding	mmu:57916	Tumor necrosis factor receptor superfamily, member 13b
Tnfsf15	-1.16687	1.34762e-07	1.08001e-06	down	78	40	45	147	131	173	chr4:63724603-63745113	-	5828	protein-coding	mmu:326623	Tumor necrosis factor (Ligand) superfamily, member 15
Tnfsf18	-1.39916	0.000297765	0.00140567	down	21	14	12	67	36	51	chr1:161494657-161505290	+	2064	protein-coding	mmu:240873	Tumor necrosis factor ligand superfamily member 18
Tnnc1	1.43808	0.00295609	0.0109831	up	22	37	25	21	7	12	chr14:31208312-31211711	+	703	protein-coding	mmu:21924	Troponin C, slow skeletal and cardiac muscles
Tnnc2	2.35626	0.0076076	0.0252233	up	8	10	10	2	1	4	chr2:164777161-164779734	-	693	protein-coding	mmu:21925	Troponin C, skeletal muscle
Tnnt3	2.04779	0.000321461	0.00151346	up	25	36	11	9	5	8	chr7:142498771-142516213	+	1922	protein-coding	mmu:21957	Troponin T, fast skeletal muscle
Tns4	-1.72097	0.0115759	0.0362036	down	8	2	3	20	16	16	chr11:99065678-99089306	-	4755	protein-coding	mmu:217169	Tensin-4
Tram2	-1.17566	3.55306e-09	3.41284e-08	down	93	69	43	186	196	190	chr1:21001397-21079225	-	1390	protein-coding	mmu:170829	Translocating chain-associated membrane protein 2
Trim26	-1.93703	0.0149312	0.0448734	down	7	4	4	5	7	59	NT_187027.1:3122701-3220833	+	6464	protein-coding	mmu:22670	Trim26 protein
TrnW	1.1928	1.43125e-14	2.12758e-13	up	256	215	250	130	135	132	chrMT:4950-5016	+	67	tRNA	mmu:17746	tRNA
Trnp1	-1.09165	8.45909e-14	1.19016e-12	down	142	102	100	302	313	297	chr4:133491097-133499225	-	2214	protein-coding	mmu:69539	TMF-regulated nuclear protein 1
Tubg2	-1.16877	0.000232343	0.0011186	down	24	23	22	63	59	73	chr11:101155871-101161787	+	1777	protein-coding	mmu:103768	Tubulin gamma chain
Tyrobp	-1.21479	5.45162e-14	7.78831e-13	down	110	79	89	289	237	280	chr7:30413788-30417582	+	569	protein-coding	mmu:22177	TYRO protein tyrosine kinase-binding protein
Ucp1	3.60692	0	0	up	5995	4311	5166	578	497	515	chr8:83290348-83298456	+	1644	protein-coding	mmu:22227	Mitochondrial brown fat uncoupling protein 1
Ucp3	1.32833	1.83206e-07	1.44332e-06	up	154	129	63	60	56	54	chr7:100472991-100486432	+	2448	protein-coding	mmu:22229	Uncoupling protein 3 (Mitochondrial, proton carrier)
Ugt1a7c	-1.03614	1.29335e-15	2.07094e-14	down	221	147	172	434	510	433	chr1:88095001-88220002	+	3294	protein-coding	mmu:394432	UDP-glucuronosyltransferase 1-7C
Unc13a	1.12209	2.47478e-08	2.17207e-07	up	136	124	119	72	68	79	chr8:71626712-71671775	-	7960	protein-coding	mmu:382018	Protein unc-13 homolog A
Upp1	1.42114	0.00132064	0.00539337	up	42	27	24	20	7	16	chr11:9118008-9136170	+	1283	protein-coding	mmu:22271	Uridine phosphorylase 1
Uqcrc1	1.20855	1.70277e-05	0.000101442	up	94	109	53	49	50	40	NW_012132906.1:103563-116556	+	1656	protein-coding	mmu:22273	Cytochrome b-c1 complex subunit 1, mitochondrial
Usp39	-3.77894	3.43333e-07	2.62866e-06	down	2	2	2	22	33	48	NW_006763129.1:21959-48458	-	2237	protein-coding	mmu:28035	U4/U6.U5 tri-snRNP-associated protein 2
Vamp8	3.20377	0.011158	0.0351125	up	108	4	8	5	5	4	NW_006763129.1:88504-93950	-	786	protein-coding	mmu:22320	Vesicle-associated membrane protein 8
Vav1	-1.14521	1.29991e-05	7.91285e-05	down	63	27	36	139	110	93	chr17:57279079-57329236	+	4218	protein-coding	mmu:22324	Proto-oncogene vav
Vegfd	-1.3994	1.94746e-112	7.31317e-110	down	1661	1053	1200	4603	3939	4278	chrX:164373000-164402650	+	2198	protein-coding	mmu:14205	Vascular endothelial growth factor D
Vit	-1.50421	4.0399e-07	3.06776e-06	down	28	27	19	103	72	88	chr17:78508051-78627409	+	3351	protein-coding	mmu:74199	Vitrin
Vstm4	-1.2003	0.000411414	0.00188519	down	23	24	18	67	45	76	chr14:32856756-32939489	+	2743	protein-coding	mmu:320736	E130203B14Rik protein
Was	-1.23989	0.00186649	0.00734812	down	32	8	15	41	49	67	chrX:8081466-8090491	-	2094	protein-coding	mmu:22376	Wiskott-Aldrich syndrome protein homolog
Wasf3	-1.32583	1.33818e-08	1.21507e-07	down	55	34	39	151	112	136	chr5:146384990-146473615	+	5185	protein-coding	mmu:245880	Wiskott-Aldrich syndrome protein family member 3
Wdfy4	-1.50744	2.74018e-09	2.66779e-08	down	44	30	30	124	99	145	chr14:32959547-33193856	-	10444	protein-coding	mmu:545030	Protein Wdfy4
Wfdc17	-1.97798	1.31831e-17	2.39267e-16	down	43	26	46	203	155	210	chr11:83704056-83706269	+	469	protein-coding	mmu:100034251	OTTMUSG00000000971 protein
Wnt16	-1.35075	0.000568644	0.00253566	down	23	22	6	56	45	60	chr6:22288168-22298522	+	4460	protein-coding	mmu:93735	Protein Wnt-16
Wnt2	-1.86101	0.000835487	0.00358469	down	12	6	2	22	31	35	chr6:17985474-18032751	-	5472	protein-coding	mmu:22413	Protein Wnt-2
Xkr4	-1.25748	0.000182287	0.00089565	down	18	27	18	66	64	61	chr1:3199733-3672278	-	13042	protein-coding	mmu:497097	MKIAA1889 protein
Xrcc6	1.16079	7.47131e-57	6.26795e-55	up	1293	1028	985	636	582	630	chr15:81987825-82040085	+	5467	protein-coding	mmu:14375	X-ray repair cross-complementing protein 6
Ypel2	1.63506	0.00692451	0.0232418	up	69	6	15	13	9	11	NT_187003.1:66643-123979	-	4902	protein-coding	mmu:77864	Protein yippee-like 2
Zbtb7c	-1.10402	3.95483e-06	2.60332e-05	down	62	41	40	144	139	98	chr18:75820178-76148564	+	4572	protein-coding	mmu:207259	Zinc finger and BTB domain-containing protein 7C
Zic2	-1.80864	0.0084158	0.0275496	down	2	7	3	19	17	18	chr14:122475384-122480328	+	2967	protein-coding	mmu:22772	Zinc finger protein ZIC 2
